# Supplementary material for: Genomic and Proteomic Analysis of the Impact of Mitotic Quiescence on the Engraftment of Human CD34+ Cells
Source: PLoS One. 2011 Mar 7;6(3):e17498. doi: 10.1371/journal.pone.0017498 (PMC3049784; doi:10.1371/journal.pone.0017498)
Supplement: Table S1 — The list of target genes identified by microarray analysis. (XLS) [file pone.0017498.s002.xls]

## Sheet: Suppl_T1
Table S1. The list of target genes identified by microarray analysis.
(i): Differentially expressed target genes that were upregulated in G0 cells of BM and MPB, and remained unchanged in UCB.
Sequence Code	Sequence Name	Sequence Description	GenBank Accession	BM	MPB	UCB
A_24_P943301	ENST00000292357	full-length cDNA clone CS0DC023YA11 of Neuroblastoma Cot 25-normalized of Homo sapiens.	CR599082	81.9757	2.62483	1.91905
A_24_P122337	SYTL4	synaptotagmin-like 4 (granuphilin-a) (SYTL4), mRNA	NM_080737	79.0558	2.12403	1.43502
A_23_P25559	ABCC4	ATP-binding cassette, sub-family C (CFTR/MRP), member 4 (ABCC4), mRNA	NM_005845	43.7052	2.51622	-
A_23_P423439	PRO1483	PRO1483 mRNA, complete cds.	AF116635	37.7477	2.12635	-1.11001
A_23_P69663	PRKG2	protein kinase, cGMP-dependent, type II (PRKG2), mRNA	NM_006259	35.4544	3.035	-1.46336
A_23_P419947	MLF1	myeloid leukemia factor 1 (MLF1), mRNA	NM_022443	29.7698	2.34331	1.25973
A_23_P171143	TSPAN6	tetraspanin 6 (TSPAN6), mRNA	NM_003270	23.6655	3.15905	1.97851
A_23_P334798	LRRC2	leucine rich repeat containing 2 (LRRC2), mRNA	NM_024750	23.557	22.7808	-
A_32_P429876	AK092378	cDNA FLJ35059 fis, clone OCBBF2018827.	AK092378	22.862	2.12765	1.21487
A_23_P125972	PRDM16	PR domain containing 16 (PRDM16), transcript variant 2, mRNA	NM_199454	20.9871	2.4658	1.94974
A_24_P15154	EVI1	ecotropic viral integration site 1 (EVI1), mRNA	NM_005241	20.8262	2.72017	-
A_32_P157465	AK091904	cDNA FLJ34585 fis, clone KIDNE2008758.	AK091904	20.7847	2.04761	-
A_32_P218806	AK024516	cDNA: FLJ20863 fis, clone ADKA01804.	AK024516	19.4721	2.38007	1.36039
A_24_P44462	TPM1	tropomyosin 1 (alpha) (TPM1), transcript variant 5, mRNA	NM_000366	18.9341	3.32441	1.7814
A_24_P317907	SORBS1	sorbin and SH3 domain containing 1 (SORBS1), transcript variant 2, mRNA	NM_015385	18.8014	2.11007	1.51142
A_23_P70161	ITGA2	integrin, alpha 2 (CD49B, alpha 2 subunit of VLA-2 receptor) (ITGA2), mRNA	NM_002203	17.7625	4.11583	1.50284
A_24_P638073	THC2443829	Unknown		17.1105	2.92177	-1.03853
A_23_P43337	FREM1	FRAS1 related extracellular matrix 1 (FREM1), mRNA	NM_144966	16.6389	3.13361	-1.0389
A_24_P246229	ENST00000241813	H.sapiens antisense mRNA for BCMA peptide.	Z29572	15.8659	4.26408	-1.31385
A_24_P201125	ZNF510	zinc finger protein 510 (ZNF510), mRNA	NM_014930	15.8271	2.57511	1.45316
A_24_P304485	KLHDC5	kelch domain containing 5 (KLHDC5), mRNA	NM_020782	15.7898	2.03714	1.56341
A_23_P102391	SLC40A1	solute carrier family 40 (iron-regulated transporter), member 1 (SLC40A1), mRNA	NM_014585	15.5443	3.04709	-
A_24_P73109	LOC89944	hypothetical protein BC008326 (LOC89944), mRNA	NM_138342	15.1277	9.45841	-
A_32_P131998	A_32_P131998	Unknown		14.9211	2.58547	-1.50758
A_23_P121716	ANXA3	annexin A3 (ANXA3), mRNA	NM_005139	14.5629	3.22477	1.80962
A_24_P275199	AK123157	cDNA FLJ41162 fis, clone BRACE2039600, highly similar to VOLTAGE-GATED POTASSIUM CHANNEL PROTEIN KV3.1.	AK123157	13.6951	4.55578	1.47851
A_23_P81522	OSRF	osmosis responsive factor (OSRF), mRNA	NM_012382	13.5009	3.20097	-1.30011
A_24_P933940	A_24_P933940	Unknown		13.302	4.17607	-1.0631
A_23_P143902	P2RY12	purinergic receptor P2Y, G-protein coupled, 12 (P2RY12), transcript variant 1, mRNA	NM_022788	13.2244	2.65442	-1.14323
A_32_P177955	LOC441461	hypothetical gene supported by BC030123, mRNA (cDNA clone IMAGE:4815474).	BC030123	13.2165	3.75874	1.48713
A_23_P92602	ABCA11	ATP-binding cassette, sub-family A (ABC1), member 11 (pseudogene) (ABCA11) on chromosome 4	NR_002451	12.7188	2.22935	-1.2648
A_24_P162485	ANK1	ankyrin 1, erythrocytic (ANK1), transcript variant 3, mRNA	NM_000037	11.5703	19.0359	-
A_24_P33048	C14orf28	chromosome 14 open reading frame 28 (C14orf28), mRNA	NM_001017	11.5429	8.02267	1.59715
A_24_P56484	BRMS1L	breast cancer metastasis-suppressor 1-like (BRMS1L), mRNA	NM_032352	11.3567	2.14998	-
A_24_P943723	A_24_P943723	Unknown		11.3297	2.81666	1.70685
A_23_P103765	FCER1A	Fc fragment of IgE, high affinity I, receptor for; alpha polypeptide (FCER1A), mRNA	NM_002001	11.1548	4.78795	1.75152
A_24_P817236	ENST00000366569	cDNA FLJ38396 fis, clone FEBRA2007957.	AK095715	10.5509	2.07567	-1.05865
A_23_P203267	TRIM29	tripartite motif-containing 29 (TRIM29), mRNA	NM_012101	10.2772	5.39853	1.17121
A_24_P914986	A_24_P914986	Unknown		10.0816	2.01407	1.67957
A_32_P34589	RSRC1	arginine/serine-rich coiled-coil 1 (RSRC1), mRNA	NM_016625	10.0023	2.0008	1.06141
A_24_P773141	AA594975	no37b10.s1 NCI_CGAP_Pr23 cDNA clone IMAGE:1102843 3', mRNA sequence	AA594975	9.63359	2.49234	1.89817
A_23_P128728	ARG2	arginase, type II (ARG2), nuclear gene encoding mitochondrial protein, mRNA	NM_001172	9.26418	2.052	1.67728
A_24_P592487	AF086221	full length insert cDNA clone ZC66C07.	AF086221	9.21297	2.18716	1.88669
A_32_P495952	BC020909	Homo sapiens, clone IMAGE:4724389, mRNA, partial cds.	BC020909	9.20298	5.18777	-
A_23_P33868	GPR23	G protein-coupled receptor 23 (GPR23), mRNA	NM_005296	9.06894	2.17875	-1.59672
A_32_P126229	FLJ23152	cDNA: FLJ23152 fis, clone LNG09431.	AK026805	8.61057	4.77991	-1.65842
A_24_P273823	NPAT	nuclear protein, ataxia-telangiectasia locus (NPAT), mRNA	NM_002519	8.20706	2.5134	-1.00956
A_24_P342272	PCDHGA5	protocadherin gamma subfamily A, 5 (PCDHGA5), transcript variant 2, mRNA	NM_032054	7.90121	6.25959	-1.13927
A_23_P170959	LMLN	leishmanolysin-like (metallopeptidase M8 family) (LMLN), mRNA	NM_033029	7.62967	3.89415	-1.15281
A_24_P277875	CHN2	chimerin (chimaerin) 2 (CHN2), transcript variant 2, mRNA	NM_004067	7.62687	2.63558	-
A_24_P935535	BC007549	Homo sapiens, clone IMAGE:2960704, mRNA.	BC007549	7.54041	2.1549	-1.21508
A_23_P152791	SLC16A6	solute carrier family 16 (monocarboxylic acid transporters), member 6 (SLC16A6), mRNA	NM_004694	7.46561	4.21917	1.2161
A_24_P508946	LOC648674	PREDICTED: similar to Ornithine aminotransferase, mitochondrial precursor (Ornithine--oxo-acid aminotransferase) (LOC648674), mRNA	XM_937741	7.18536	2.08355	1.16683
A_24_P350223	SHC4	SHC (Src homology 2 domain containing) family, member 4 (SHC4), mRNA	NM_203349	6.99427	3.81755	1.09365
A_32_P25737	CHIC1	mRNA; cDNA DKFZp686F2342 (from clone DKFZp686F2342).	CR936642	6.90017	2.77963	1.72382
A_23_P135568	BE893137	601437034F1 NIH_MGC_72 cDNA clone IMAGE:3922112 5', mRNA sequence	BE893137	6.87881	2.8808	1.99684
A_24_P936556	ADARB1	clone IMAGE:15433929 unknown mRNA.	AY082339	6.47398	6.3503	1.48748
A_23_P149121	DIRAS3	DIRAS family, GTP-binding RAS-like 3 (DIRAS3), mRNA	NM_004675	6.46889	3.94549	1.1553
A_23_P347777	LOC221711	hypothetical protein LOC221711 (LOC221711), mRNA	NM_001040	6.42449	4.36162	1.54321
A_24_P208567	IL18R1	interleukin 18 receptor 1 (IL18R1), mRNA	NM_003855	6.26048	2.96747	-
A_24_P937062	A_24_P937062	Unknown		6.22369	10.3061	1.00789
A_24_P85169	BTBD9	mRNA for KIAA1880 protein, partial cds.	AB067467	6.21268	3.55735	1.55753
A_24_P333234	AF274942	PNAS-17 mRNA, complete cds.	AF274942	6.08035	2.55506	-1.82129
A_32_P196036	LOC643837	full-length cDNA clone CS0DF031YH08 of Fetal brain of Homo sapiens.	CR594200	6.07566	4.3344	-1.45854
A_24_P96593	EVI5	ecotropic viral integration site 5 (EVI5), mRNA	NM_005665	6.0204	3.8182	1.0847
A_23_P17130	MGC13057	hypothetical protein MGC13057 (MGC13057), transcript variant 4, mRNA	NM_032321	5.82748	3.41525	-1.68184
A_23_P365267	SNED1	mRNA for FLJ00133 protein.	AK074062	5.63532	2.00166	1.69959
A_24_P64167	PTGS1	prostaglandin-endoperoxide synthase 1 (prostaglandin G/H synthase and cyclooxygenase) (PTGS1), transcript variant 1, mRNA	NM_000962	5.59801	4.52618	1.39054
A_24_P51271	THC2393168	Q5TBT5 (Q5TBT5) OTTHUMP00000018489 (Fragment), complete		5.45494	9.56753	-1.07603
A_32_P452382	AK023050	cDNA FLJ12988 fis, clone NT2RP3000080.	AK023050	5.30915	3.04152	1.13365
A_24_P299164	PGBD4	piggyBac transposable element derived 4 (PGBD4), mRNA	NM_152595	5.28814	2.31824	-1.11347
A_24_P25354	TACC1	transforming, acidic coiled-coil containing protein 1 (TACC1), mRNA	NM_006283	5.27182	2.13705	1.06049
A_23_P342275	ADAMTS1	ADAM metallopeptidase with thrombospondin type 1 motif, 1 (ADAMTS1), mRNA	NM_006988	5.20377	9.18391	1.78456
A_23_P148422	PCYT1B	phosphate cytidylyltransferase 1, choline, beta (PCYT1B), mRNA	NM_004845	5.1723	3.65066	1.37336
A_32_P175751	AK130911	cDNA FLJ27401 fis, clone WMC03071.	AK130911	5.15753	5.38325	-1.43605
A_32_P232704	MTERF	mRNA; cDNA DKFZp667I072 (from clone DKFZp667I072).	AL832861	4.83263	6.3355	-1.5442
A_32_P203184	CR606809	full-length cDNA clone CS0DI054YJ04 of Placenta Cot 25-normalized of Homo sapiens.	CR606809	4.68916	2.60546	1.32632
A_23_P420236	PCDH9	protocadherin 9 (PCDH9), transcript variant 1, mRNA	NM_203487	4.64671	21.2665	-1.97869
A_24_P932833	A_24_P932833	Unknown		4.63014	7.06201	1.33142
A_32_P71776	ECEL1P2	endothelin converting enzyme-like 1, pseudogene 2, mRNA (cDNA clone MGC:75260 IMAGE:4368139), complete cds.	BC067110	4.58653	5.31308	-1.09185
A_23_P343330	FLJ31715	cDNA FLJ31715 fis, clone NT2RI2006553.	AK056277	4.56948	5.07513	-1.33209
A_23_P201587	SORT1	sortilin 1 (SORT1), mRNA	NM_002959	4.4968	3.39571	1.72641
A_23_P337867	TAS2R41	taste receptor, type 2, member 41 (TAS2R41), mRNA	NM_176883	4.36496	7.61735	-1.09973
A_23_P130376	FAM38B	family with sequence similarity 38, member B (FAM38B), mRNA	NM_022068	4.26517	5.22564	1.88647
A_24_P917344	A_24_P917344	Unknown		4.2285	2.05535	1.10779
A_24_P35537	RIC3	resistance to inhibitors of cholinesterase 3 homolog (C. elegans) (RIC3), mRNA	NM_024557	4.21368	2.26446	1.47983
A_24_P697043	THC2406792	ALU1_HUMAN (P39188) Alu subfamily J sequence contamination warning entry, partial (6%)		4.19243	4.14592	1.63995
A_32_P106594	THC2442514	Q9V4T7 (Q9V4T7) CG8694-PA (RE63163p), partial (4%)		4.15557	4.24034	-1.31683
A_24_P924389	BZW1	basic leucine zipper and W2 domains 1 (BZW1), mRNA	NM_014670	4.15263	2.1624	1.50529
A_24_P920366	AK023574	cDNA FLJ13512 fis, clone PLACE1005453.	AK023574	4.11438	3.02725	1.03693
A_24_P768824	THC2377413	AA701443 zi59b03.s1 Soares_fetal_liver_spleen_1NFLS_S1 cDNA clone IMAGE:435053 3' similar to contains Alu repetitive element;, mRNA sequence	AA701443	4.05364	5.49845	-1.61331
A_32_P97780	THC2333977	Q8WTW0 (Q8WTW0) SRP9 protein, partial (26%)		4.03622	10.1554	1.06067
A_23_P204979	MBNL2	muscleblind-like 2 (Drosophila) (MBNL2), transcript variant 1, mRNA	NM_144778	4.03175	3.37391	-1.03576
A_23_P210675	SYCP2	synaptonemal complex protein 2 (SYCP2), mRNA	NM_014258	3.92838	3.96137	-
A_23_P77401	FLJ11151	hypothetical protein FLJ11151 (FLJ11151), mRNA	NM_018340	3.8238	2.14302	1.95067
A_24_P257416	CXCL2	chemokine (C-X-C motif) ligand 2 (CXCL2), mRNA	NM_002089	3.7953	3.1896	1.20264
A_24_P414658	HIST1H2AG	histone 1, H2ag (HIST1H2AG), mRNA	NM_021064	3.75391	4.81324	1.00332
A_23_P413131	AP4E1	adaptor-related protein complex 4, epsilon 1 subunit (AP4E1), mRNA	NM_007347	3.75372	2.68069	-
A_23_P71709	LOC402377	PREDICTED: similar to UDP-Gal:betaGlcNAc beta 1,3-galactosyltransferase, polypeptide 4 (LOC402377), mRNA	XM_378080	3.71979	4.9444	1.02278
A_23_P350895	RABGAP1	cDNA FLJ12346 fis, clone MAMMA1002297, highly similar to mRNA for Rab6 GTPase activating protein.	AK022408	3.7115	3.28264	-
A_23_P113462	KIF21A	kinesin family member 21A (KIF21A), mRNA	NM_017641	3.6888	3.29527	1.21205
A_24_P678034	A_24_P678034	Unknown		3.66939	2.23804	-1.2039
A_23_P215214	ENST00000353442	Unknown		3.60287	2.58232	1.68234
A_24_P934268	A_24_P934268	Unknown		3.58981	2.74166	1.59131
A_24_P222291	ABCC4	ATP-binding cassette, sub-family C (CFTR/MRP), member 4 (ABCC4), mRNA	NM_005845	3.53662	2.85108	1.15325
A_23_P40433	C21orf63	chromosome 21 open reading frame 63 (C21orf63), mRNA	NM_058187	3.50135	2.58308	1.49859
A_23_P1186	C1QL3	complement component 1, q subcomponent-like 3 (C1QL3), mRNA	NM_001010	3.49463	6.85969	1.12427
A_32_P171923	THC2429853	Unknown		3.45407	2.16104	1.94324
A_24_P400027	RP1-32F7.2	hypothetical protein FLJ37659 (RP1-32F7.2), mRNA	NM_173698	3.28169	2.05067	-1.16088
A_23_P4036	TEX2	testis expressed sequence 2 (TEX2), mRNA	NM_018469	3.28138	2.15727	1.45861
A_24_P561341	LOC285016	hypothetical protein LOC285016 (LOC285016), mRNA	NM_001002	3.24264	4.58941	-
A_24_P33140	X77690	H.sapiens mRNA for K222 expressed in degenerative retinas.	X77690	3.14191	2.00375	1.5024
A_32_P195346	THC2443199	Unknown		3.11032	2.02107	-1.03332
A_23_P148345	RNF128	ring finger protein 128 (RNF128), transcript variant 1, mRNA	NM_194463	3.10435	3.80952	-1.02053
A_32_P174130	THC2342423	Unknown		3.08882	3.18967	1.28516
A_24_P917862	TNRC6A	CAGH26 mRNA, partial cds.	U80739	3.05844	2.72036	1.58875
A_23_P377191	AF305821	PRO0902 mRNA, complete cds.	AF305821	3.04949	6.25527	-1.1653
A_23_P48951	MFGE8	milk fat globule-EGF factor 8 protein (MFGE8), mRNA	NM_005928	2.99865	2.09559	1.78692
A_23_P338495		membrane-associated ring finger (C3HC4) 8 (MARCH8), transcript variant 1, mRNA	NM_001002	2.93312	2.53657	1.89723
A_32_P84454	AK057476	cDNA FLJ32914 fis, clone TESTI2006409.	AK057476	2.88937	2.77067	1.79934
A_32_P42313	THC2438994	Unknown		2.88589	4.55458	-1.50684
A_23_P399078	TIMP3	TIMP metallopeptidase inhibitor 3 (Sorsby fundus dystrophy, pseudoinflammatory) (TIMP3), mRNA	NM_000362	2.77968	2.1554	1.33826
A_23_P200843	ENST00000366569	Q7PKG0 (Q7PKG0) ENSANGP00000024462 (Fragment), partial (36%)		2.76264	2.13167	1.28365
A_32_P64889	THC2313756	Unknown		2.69343	4.98959	-1.0598
A_23_P73239	NCKAP1	NCK-associated protein 1 (NCKAP1), transcript variant 2, mRNA	NM_205842	2.67032	4.37896	-
A_23_P23221	GADD45A	growth arrest and DNA-damage-inducible, alpha (GADD45A), mRNA	NM_001924	2.66989	2.00826	1.9801
A_24_P932319	ENST00000313350	cytoplasmic linker associated protein 2, mRNA (cDNA clone IMAGE:5197008), complete cds.	BC029035	2.58335	3.11579	1.52878
A_24_P345679	MLF1	myeloid leukemia factor 1 variant 3 (MLF1) mRNA, complete cds, alternatively spliced.	AY848702	2.27355	2.39021	1.27536
A_23_P216966	PTGS1	prostaglandin-endoperoxide synthase 1 (prostaglandin G/H synthase and cyclooxygenase) (PTGS1), transcript variant 1, mRNA	NM_000962	2.17334	3.67634	-
A_24_P183150	CXCL3	chemokine (C-X-C motif) ligand 3 (CXCL3), mRNA	NM_002090	2.1273	2.38697	1.06244
A_23_P206212	THBS1	thrombospondin 1 (THBS1), mRNA	NM_003246	2.0973	2.69108	1.63788
A_23_P167384	TRIM23	tripartite motif-containing 23 (TRIM23), transcript variant gamma, mRNA	NM_033228	2.09146	2.01652	1.16224
(ii): Differentially expressed target genes that were upregulated in G1 cells of BM and MPB, and remained unchanged in UCB.
Sequence Code	Sequence Name	Sequence Description	GenBank Accession	BM	MPB	UCB
A_23_P413991	C14orf56	mRNA for FLJ00035 protein, partial cds.	AK024445	-43.7868	-4.38606	-1.60144
A_23_P308042	C6orf195	chromosome 6 open reading frame 195 (C6orf195), mRNA	NM_152554	-42.0205	-3.97758	1.97651
A_24_P221869	TSPY1	cDNA FLJ36094 fis, clone TESTI2020717, highly similar to Human testis-specific protein (TSPY) mRNA.	AK093413	-36.4862	-6.13896	1.0078
A_23_P143994	FANCD2	Fanconi anemia, complementation group D2 (FANCD2), transcript variant 2, mRNA	NM_001018	-32.6352	-3.25488	-
A_23_P152235	IRX3	iroquois homeobox protein 3 (IRX3), mRNA	NM_024336	-25.5519	-3.00301	-
A_23_P29594	RPL39L	ribosomal protein L39-like (RPL39L), mRNA	NM_052969	-25.5142	-2.60444	-1.48969
A_24_P511686	CR616845	full-length cDNA clone CS0DF020YJ04 of Fetal brain of Homo sapiens.	CR616845	-24.3729	-2.05891	-1.32984
A_23_P252541	RAB7B	RAB7B, member RAS oncogene family (RAB7B), mRNA	NM_177403	-24.3643	-7.32689	-
A_24_P129341	AKR1B10	aldo-keto reductase family 1, member B10 (aldose reductase) (AKR1B10), mRNA	NM_020299	-23.1699	-22.0509	-1.56816
A_32_P105539	THC2280145	Unknown		-22.2022	-5.36567	-1.25687
A_32_P71032	THC2407039	Unknown		-21.7718	-4.02542	-1.53851
A_23_P340909	C13orf3	chromosome 13 open reading frame 3, mRNA (cDNA clone MGC:4832 IMAGE:3604003), complete cds.	BC013418	-19.7677	-4.59973	-1.66808
A_24_P453970	THC2284081	REL_HUMAN (Q04864) C-Rel proto-oncogene protein (C-Rel protein), partial (4%)		-18.6887	-13.1151	-
A_23_P398943	LENG12	mRNA for FLJ00060 protein, partial cds.	AK024467	-18.4673	-18.5846	-
A_23_P349566	ENST00000233161	mRNA for KIAA1912 protein, partial cds.	AB067499	-18.3686	-4.91098	-
A_24_P763407	THC2354272	Q9GKC6 (Q9GKC6) Testis-specific protein (Fragment), partial (79%)		-18.344	-2.08681	-1.08579
A_24_P328259	FCRL1	Fc receptor-like 1 (FCRL1), mRNA	NM_052938	-18.0891	-15.8769	-1.19236
A_24_P164123	IFT81	intraflagellar transport 81 homolog (Chlamydomonas) (IFT81), transcript variant 2, mRNA	NM_031473	-17.693	-4.60723	-
A_23_P70102	SLC36A2	solute carrier family 36 (proton/amino acid symporter), member 2 (SLC36A2), mRNA	NM_181776	-17.3338	-8.47009	-1.3995
A_32_P100452	A_32_P100452	Unknown		-16.8998	-4.69438	-1.36305
A_32_P110225	THC2375527	Q67PB1 (Q67PB1) Phosphatidate cytidylyltransferase, partial (6%)		-16.6725	-4.58641	1.11216
A_23_P68601	CST7	cystatin F (leukocystatin) (CST7), mRNA	NM_003650	-15.9153	-2.98977	-
A_24_P180243	UGT2B28	UDP glucuronosyltransferase 2 family, polypeptide B28 (UGT2B28), mRNA	NM_053039	-15.6493	-3.24976	1.01982
A_23_P31626	ODF1	outer dense fiber of sperm tails 1 (ODF1), mRNA	NM_024410	-14.3332	-5.74534	-1.21801
A_24_P57809	C8orf79	chromosome 8 open reading frame 79 (C8orf79), mRNA	NM_001039	-13.8522	-4.67808	-1.19835
A_24_P389415	PNMA2	paraneoplastic antigen MA2 (PNMA2), mRNA	NM_007257	-13.8181	-11.6775	-
A_24_P923028	TAT	tyrosine aminotransferase, mRNA (cDNA clone IMAGE:4710626), complete cds.	BC020707	-12.6793	-6.57289	1.23083
A_32_P41396	AI762428	AI762428 wh65h08.x1 NCI_CGAP_Kid11 cDNA clone IMAGE:2385663 3', mRNA sequence	AI762428	-12.435	-7.59771	-1.14422
A_23_P69089	FLJ11827	cDNA FLJ11827 fis, clone HEMBA1006502.	AK021889	-11.9308	-2.04777	-1.05398
A_23_P23037	GJA8	gap junction protein, alpha 8, 50kDa (connexin 50) (GJA8), mRNA	NM_005267	-11.2697	-5.85861	-1.63861
A_32_P225021	THC2332128	Unknown		-11.1358	-9.7983	1.52186
A_24_P354689	SPOCK1	sparc/osteonectin, cwcv and kazal-like domains proteoglycan (testican) 1 (SPOCK1), mRNA	NM_004598	-11.1258	-8.57095	-
A_24_P187826	ZC3H12D	mRNA for FLJ00361 protein.	AK090441	-10.9612	-4.67162	-
A_24_P205327	ATP13A4	mRNA; cDNA DKFZp761I1011 (from clone DKFZp761I1011).	AL512736	-10.9447	-2.51515	-1.69221
A_32_P380365	BC016673	cDNA clone MGC:21889 IMAGE:4345550, complete cds.	BC016673	-10.8205	-4.95186	1.022
A_32_P169500	THC2433217	ALU1_HUMAN (P39188) Alu subfamily J sequence contamination warning entry, partial (14%)	BG111935	-10.2896	-2.67901	-1.15305
A_23_P12767	CYP2C9	cytochrome P450, family 2, subfamily C, polypeptide 9 (CYP2C9), mRNA	NM_000771	-10.126	-5.83354	1.70531
A_32_P144452	A_32_P144452	Unknown		-10.044	-3.14306	-1.73066
A_23_P45560	GPR143	G protein-coupled receptor 143 (GPR143), mRNA	NM_000273	-9.90883	-6.84832	-1.02024
A_32_P475462	CLDN16	claudin 16 (CLDN16), mRNA	NM_006580	-9.67437	-2.10134	-1.82346
A_32_P203066	DB090170	DB090170 TESTI4 cDNA clone TESTI4038997 5', mRNA sequence	DB090170	-9.56244	-7.59692	-1.47165
A_32_P306678	AB051467	mRNA for KIAA1680 protein, partial cds.	AB051467	-9.55894	-4.30345	-
A_32_P129310	THC2449838	Unknown		-9.47363	-11.7434	-1.28762
A_24_P16383	FLJ46266	FLJ46266 protein (FLJ46266), mRNA	NM_207430	-9.4283	-3.2387	-
A_23_P384551	RP11-93B14.6	cDNA FLJ32154 fis, clone PLACE6000070.	AK056716	-9.05773	-16.8107	1.10474
A_24_P718947	AF085960	full length insert cDNA clone YR92A01.	AF085960	-8.7248	-2.22521	1.38899
A_23_P312920	POU2AF1	POU domain, class 2, associating factor 1 (POU2AF1), mRNA	NM_006235	-8.57032	-3.97851	-1.6748
A_24_P934565	THC2400343	Unknown		-8.55924	-2.90767	-
A_23_P368718	C13orf1	chromosome 13 open reading frame 1 (C13orf1), mRNA	NM_020456	-8.39628	-6.85282	-1.53402
A_32_P202273	A_32_P202273	Unknown		-8.34735	-2.19662	1.88345
A_32_P775679	U22172	Human DNA damage repair and recombination protein RAD52 pseudogene mRNA, partial cds.	U22172	-8.17093	-4.31342	-1.82206
A_24_P794447	LOC399959	cDNA FLJ11490 fis, clone HEMBA1001918.	AK021552	-8.15795	-3.19682	-
A_23_P72527	ADAM18	ADAM metallopeptidase domain 18 (ADAM18), mRNA	NM_014237	-8.10585	-2.58465	1.62698
A_23_P134835	ChGn	chondroitin beta1,4 N-acetylgalactosaminyltransferase (ChGn), mRNA	NM_018371	-8.09393	-4.25406	-1.95879
A_23_P104188	ELF3	E74-like factor 3 (ets domain transcription factor, epithelial-specific ) (ELF3), mRNA	NM_004433	-8.05594	-2.36934	-1.62112
A_23_P86900	B3GNT1	UDP-GlcNAc:betaGal beta-1,3-N-acetylglucosaminyltransferase 1 (B3GNT1), mRNA	NM_006876	-7.9621	-3.18648	1.14883
A_24_P281665	ENST00000295181	hypothetical protein LOC554226, mRNA (cDNA clone IMAGE:4831280).	BC057764	-7.83989	-4.22131	-1.11795
A_23_P376014	LOC200383	similar to Dynein heavy chain at 16F, mRNA (cDNA clone MGC:22076 IMAGE:4424085), complete cds.	BC015442	-7.82691	-7.45558	-1.15581
A_32_P128023	RBM21	cDNA FLJ43361 fis, clone NT2RP7015512.	AK125351	-7.71411	-3.63019	-1.32261
A_23_P112982	SVOP	SV2 related protein homolog (rat) (SVOP), mRNA	NM_018711	-7.62825	-4.00486	-1.32608
A_23_P138492	NEURL	neuralized-like (Drosophila) (NEURL), mRNA	NM_004210	-7.60789	-2.03947	-1.82476
A_23_P327996	LOC92691	hypothetical protein BC008604 (LOC92691), mRNA	NM_138390	-7.52899	-4.14739	1.59862
A_24_P44992	ENST00000317836	mRNA; cDNA DKFZp547G0215 (from clone DKFZp547G0215).	AL831934	-7.46025	-5.78683	-
A_32_P99032	THC2308938	Unknown		-7.43424	-2.6228	-1.15491
A_23_P212241	CHL1	cell adhesion molecule with homology to L1CAM (close homolog of L1) (CHL1), mRNA	NM_006614	-7.42373	-8.40892	1.02232
A_32_P41254	C6orf117	chromosome 6 open reading frame 117 (C6orf117), mRNA	NM_138409	-7.34687	-4.88499	1.03963
A_24_P256365	AK057320	cDNA FLJ32758 fis, clone TESTI2001792.	AK057320	-7.15609	-4.34646	-
A_23_P146294	EFCAB1	EF-hand calcium binding domain 1 (EFCAB1), mRNA	NM_024593	-7.14307	-2.26005	1.10053
A_24_P373152	CFL2	cofilin 2 (muscle) (CFL2), transcript variant 1, mRNA	NM_021914	-7.07747	-2.50533	-1.46258
A_32_P77225	THC2386194	Unknown		-6.88314	-3.53047	-1.36237
A_32_P184168	LOC441052	clone 25058 mRNA sequence.	AF131741	-6.71902	-3.51371	-1.13501
A_32_P134209	THC2403913	AV752763 AV752763 NPD cDNA clone NPDBCA03 5', mRNA sequence	AV752763	-6.66041	-2.75342	1.10176
A_23_P200928	NID1	nidogen 1 (NID1), mRNA	NM_002508	-6.53533	-12.9199	1
A_32_P128586	THC2381535	Unknown		-6.53226	-7.23776	1.66329
A_24_P156757	MYCL1	v-myc myelocytomatosis viral oncogene homolog 1, lung carcinoma derived (avian) (MYCL1), transcript variant 3, mRNA	NM_005376	-6.38635	-2.44125	1
A_23_P30122	IL2	interleukin 2 (IL2), mRNA	NM_000586	-6.38429	-3.25381	-1.41356
A_24_P940999	FLJ39609	cDNA FLJ39609 fis, clone SKNSH2008043.	AK096928	-6.27614	-2.03008	-1.25308
A_23_P133606	SLC12A2	solute carrier family 12 (sodium/potassium/chloride transporters), member 2 (SLC12A2), mRNA	NM_001046	-6.27076	-2.92395	-1.01672
A_24_P369232	CCDC3	coiled-coil domain containing 3 (CCDC3), mRNA	NM_031455	-6.07339	-3.01923	1.29039
A_24_P16430	A_24_P16430	Unknown		-6.00923	-2.904	-1.34645
A_24_P198044	ZNF483	zinc finger protein 483 (ZNF483), transcript variant 1, mRNA	NM_133464	-5.9322	-3.12714	-1.34552
A_32_P91546	DQ168992	testis development related protein 1 (TDRG1) mRNA, complete cds.	DQ168992	-5.93103	-8.3149	-1.49022
A_32_P94631	THC2284935	Unknown		-5.92435	-2.0687	1.45419
A_24_P86755	C9orf9	chromosome 9 open reading frame 9 (C9orf9), mRNA	NM_018956	-5.76455	-3.2545	-1.70376
A_23_P343680	A_23_P343680	Unknown		-5.75552	-3.42088	-1.17269
A_24_P273253	C14orf78	cDNA clone MGC:102983 IMAGE:30387958, complete cds.	BC090889	-5.69316	-7.47942	-1.18759
A_32_P136614	A_32_P136614	Unknown		-5.5862	-2.73265	1.16897
A_32_P6628	LOC285047	PREDICTED: hypothetical LOC285047 (LOC285047), mRNA	XM_211749	-5.52334	-3.27305	1.56537
A_24_P917951	NOC2L	nucleolar complex associated 2 homolog (S. cerevisiae), mRNA (cDNA clone IMAGE:4274902), partial cds.	BC009786	-5.38144	-2.17217	-1.86606
A_23_P155796	GNRHR	gonadotropin-releasing hormone receptor (GNRHR), transcript variant 1, mRNA	NM_000406	-5.36102	-3.55627	1.40678
A_32_P11381	THC2314403	Q7Z2R6 (Q7Z2R6) MSTP132, partial (34%)	AI261357	-5.31197	-5.61901	1.57617
A_23_P149798	FLJ23556	cDNA: FLJ23556 fis, clone LNG09443.	AK027209	-5.30384	-2.79841	-1.18312
A_24_P936171	AGMAT	agmatine ureohydrolase (agmatinase) (AGMAT), mRNA	NM_024758	-5.21807	-2.01388	-1.55603
A_24_P91830	SPANX-N3	SPANX-N3 protein (SPANX-N3), mRNA	NM_001009	-5.13324	-2.4079	1.384
A_23_P154818	C21orf15	mRNA; cDNA DKFZp686M2227 (from clone DKFZp686M2227).	BX648100	-5.11096	-2.46018	-
A_23_P13740	NAV3	neuron navigator 3 (NAV3), mRNA	NM_014903	-5.06613	-2.94832	-1.58491
A_24_P85188	AK094219	cDNA FLJ36900 fis, clone BRACE2001954.	AK094219	-5.02515	-2.04658	1.10191
A_23_P416238	MS4A6E	membrane-spanning 4-domains, subfamily A, member 6E (MS4A6E), mRNA	NM_139249	-4.99917	-4.86328	1.9229
A_23_P18903	HAVCR2	hepatitis A virus cellular receptor 2 (HAVCR2), mRNA	NM_032782	-4.96388	-3.14397	-1.71522
A_32_P69441	A_32_P69441	Unknown		-4.87727	-3.881	1.12849
A_24_P376209	AK097471	cDNA FLJ40152 fis, clone TESTI2013767.	AK097471	-4.87143	-2.48677	-1.49269
A_23_P151805	FBLN5	fibulin 5 (FBLN5), mRNA	NM_006329	-4.86787	-2.26923	1.5694
A_23_P404039	VN1R3	vomeronasal 1 receptor 3, mRNA (cDNA clone MGC:129709 IMAGE:40027000), complete cds.	BC107073	-4.8377	-3.81191	-1.33673
A_24_P161725	BC089388	cDNA clone IMAGE:30390722, containing frame-shift errors.	BC089388	-4.79181	-4.77051	1.69493
A_23_P87684	A_23_P87684	Unknown		-4.76625	-2.52519	-1.32693
A_23_P411772	PCDHGB2	protocadherin gamma subfamily B, 2 (PCDHGB2), transcript variant 2, mRNA	NM_032096	-4.73441	-2.01086	-1.42803
A_24_P53519	CHAF1A	chromatin assembly factor 1, subunit A (p150) (CHAF1A), mRNA	NM_005483	-4.6873	-2.15564	-1.85713
A_32_P112401	A_32_P112401	Unknown		-4.67861	-6.73449	-
A_24_P182620	CELSR2	cadherin, EGF LAG seven-pass G-type receptor 2 (flamingo homolog, Drosophila) (CELSR2), mRNA	NM_001408	-4.6529	-2.92487	1.12107
A_23_P338981	CYGB	cytoglobin (CYGB), mRNA	NM_134268	-4.55138	-2.11791	-1.64326
A_23_P431139	CTRB1	chymotrypsinogen B1 (CTRB1), mRNA	NM_001906	-4.54922	-2.62235	-1.55136
A_23_P31453	STEAP1	six transmembrane epithelial antigen of the prostate 1 (STEAP1), mRNA	NM_012449	-4.49723	-4.58388	-
A_23_P118834	TOP2A	topoisomerase (DNA) II alpha 170kDa (TOP2A), mRNA	NM_001067	-4.47878	-2.09849	1.13506
A_24_P362881	IFT57	intraflagellar transport 57 homolog (Chlamydomonas) (IFT57), mRNA	NM_018010	-4.45481	-3.44678	1.53379
A_23_P205489	SLC7A8	solute carrier family 7 (cationic amino acid transporter, y+ system), member 8 (SLC7A8), transcript variant 2, mRNA	NM_182728	-4.45225	-2.84186	-1.84751
A_24_P127528	LOC283677	hypothetical LOC283677 (LOC283677), mRNA	NM_001042	-4.39754	-4.09382	-1.06685
A_32_P225092	KIAA1217	KIAA1217 (KIAA1217), mRNA	NM_019590	-4.38963	-4.68567	-1.65213
A_24_P868313	THC2376423	Unknown		-4.38861	-2.30817	1.68199
A_32_P235540	THC2409067	Unknown		-4.35693	-2.70486	1.02687
A_23_P8723	FLJ44186	FLJ44186 protein, mRNA (cDNA clone MGC:131846 IMAGE:6139360), complete cds.	BC110858	-4.33192	-2.49732	-1.31966
A_23_P135132	FRMD3	FERM domain containing 3 (FRMD3), mRNA	NM_174938	-4.27019	-5.83397	1.02579
A_23_P44155	CD96	CD96 molecule (CD96), transcript variant 1, mRNA	NM_198196	-4.2682	-7.62464	-
A_24_P304423	IGF1	insulin-like growth factor 1 (somatomedin C) (IGF1), mRNA	NM_000618	-4.19957	-3.16512	-1.76898
A_32_P83556	THC2375493	Unknown		-4.13282	-2.1861	1.59939
A_32_P331916	tAKR	truncated AKR mRNA for truncated aldo-keto reductase type B, partial cds.	AB037903	-4.12613	-3.47009	-1.11231
A_23_P408865	AK000707	cDNA FLJ20700 fis, clone KAIA2250.	AK000707	-4.11977	-3.36701	1.02126
A_23_P133694	SLC29A1	solute carrier family 29 (nucleoside transporters), member 1 (SLC29A1), mRNA	NM_004955	-4.10113	-2.19893	-1.91555
A_24_P220485	OLFML2A	olfactomedin-like 2A (OLFML2A), mRNA	NM_182487	-4.0767	-3.18505	1.61383
A_23_P386254	BAPX1	bagpipe homeobox homolog 1 (Drosophila) (BAPX1), mRNA	NM_001189	-4.04427	-3.04631	-1.87946
A_23_P149189	ZP4	zona pellucida glycoprotein 4 (ZP4), mRNA	NM_021186	-4.03286	-2.33481	1.13984
A_24_P927569	AW294929	UI-H-BI2-ahr-f-04-0-UI.s1 NCI_CGAP_Sub4 cDNA clone IMAGE:2727703 3', mRNA sequence	AW294929	-4.03284	-3.11259	1.4034
A_32_P40615	HERPUD2	HERPUD family member 2, mRNA (cDNA clone IMAGE:4821170).	BC049371	-4.02373	-2.10508	1.09317
A_23_P142447	MYO1F	myosin IF (MYO1F), mRNA	NM_012335	-3.99838	-2.30204	-1.86612
A_23_P74145	CD48	CD48 molecule (CD48), mRNA	NM_001778	-3.93407	-4.10479	-1.45302
A_32_P140030	FOXN4	forkhead box N4 (FOXN4), mRNA	NM_213596	-3.9148	-2.13137	-1.55462
A_24_P669822	A_24_P669822	Unknown		-3.87798	-2.40708	-1.14098
A_32_P48054	ENST00000374472	Q8N329 (Q8N329) MGC34132 protein, partial (12%)		-3.8729	-2.54171	-1.40898
A_24_P15980	AF161361	HSPC098 mRNA, partial cds.	AF161361	-3.76655	-3.46713	-1.20908
A_24_P305824	SLITRK2	SLIT and NTRK-like family, member 2 (SLITRK2), mRNA	NM_032539	-3.6996	-2.75849	-1.65856
A_32_P117391	AK124684	cDNA FLJ42694 fis, clone BRAMY3003109.	AK124684	-3.6958	-2.03077	1.22713
A_32_P62983	THC2440906	PS11_PANTR (Q7YR46) Psoriasis susceptibility 1 candidate gene 1 protein homolog (SEEK1 protein), partial (14%)		-3.68373	-2.5341	1.06438
A_23_P412515	CLDN12	claudin 12 (CLDN12), mRNA	NM_012129	-3.66954	-2.05018	-1.26231
A_23_P57306	CHAF1B	chromatin assembly factor 1, subunit B (p60) (CHAF1B), mRNA	NM_005441	-3.56031	-2.02974	-1.51409
A_24_P258473	SMOC1	SPARC related modular calcium binding 1 (SMOC1), transcript variant 2, mRNA	NM_022137	-3.55455	-3.26536	1.75496
A_32_P9057	THC2432207	Unknown		-3.41347	-4.04019	-
A_23_P163496	MRPS34	mitochondrial ribosomal protein S34 (MRPS34), nuclear gene encoding mitochondrial protein, mRNA	NM_023936	-3.40379	-2.12236	-1.72151
A_24_P926543	FLJ25416	cDNA FLJ25416 fis, clone TST03452.	AK058145	-3.36722	-2.7427	-1.74514
A_24_P128020	OK/SW-CL.89	OK/SW-cl.89 mRNA, complete cds.	AB062482	-3.36139	-2.34774	-1.1949
A_32_P140079	THC2407272	Unknown		-3.35893	-3.06775	-1.24455
A_23_P42375	RAB32	RAB32, member RAS oncogene family (RAB32), mRNA	NM_006834	-3.34491	-2.08277	-1.24763
A_23_P113111	AR	androgen receptor (dihydrotestosterone receptor; testicular feminization; spinal and bulbar muscular atrophy; Kennedy disease) (AR), transcript variant 1, mRNA	NM_000044	-3.33709	-2.38611	1.31594
A_24_P238225	AF119887	PRO2610 mRNA, complete cds.	AF119887	-3.32763	-2.0482	-1.33907
A_24_P3804	C6orf26	chromosome 6 open reading frame 26 (C6orf26), mRNA	NM_001039	-3.27518	-2.01849	-1.38677
A_32_P157415	BE714413	BE714413 PM1-HT0724-140600-001-e06 HT0724 cDNA, mRNA sequence	BE714413	-3.25744	-2.25195	-1.2512
A_24_P944275	A_24_P944275	Unknown		-3.22568	-3.86781	1.71922
A_24_P234871	A_24_P234871	Unknown		-3.20881	-2.48155	-1.79995
A_32_P90615	A_32_P90615	Unknown		-3.16702	-2.77445	-1.12905
A_24_P7790	WFDC10B	WAP four-disulfide core domain 10B (WFDC10B), transcript variant 1, mRNA	NM_172006	-3.14292	-3.18786	-1.13529
A_24_P22821	DHX34	mRNA for KIAA0134 gene, partial cds.	D50924	-3.10921	-3.32047	-1.30813
A_23_P391637	TBC1D24	TBC1 domain family, member 24 (TBC1D24), mRNA	NM_020705	-3.09886	-4.32169	-1.53951
A_23_P77493	TUBB3	tubulin, beta 3 (TUBB3), mRNA	NM_006086	-3.07352	-2.35207	-1.00043
A_23_P409489	DNTT	deoxynucleotidyltransferase, terminal (DNTT), transcript variant 1, mRNA	NM_004088	-3.04211	-3.58312	-
A_23_P44257	COMMD8	COMM domain containing 8 (COMMD8), mRNA	NM_017845	-3.01655	-2.15701	-1.79049
A_23_P51787	AMPD1	adenosine monophosphate deaminase 1 (isoform M) (AMPD1), mRNA	NM_000036	-2.99145	-7.08453	1.05953
A_32_P161755	BI058698	BI058698 PM1-GN0499-060401-006-h10 GN0499 cDNA, mRNA sequence	BI058698	-2.98737	-2.66349	-1.60659
A_23_P28598	DLX2	distal-less homeobox 2 (DLX2), mRNA	NM_004405	-2.96545	-2.46621	-1.21585
A_23_P389250	LOC341346	PREDICTED: hypothetical LOC341346 (LOC341346), mRNA	XM_292021	-2.96161	-2.98612	-
A_23_P421323	A_23_P421323	Unknown		-2.95004	-3.34935	-1.74169
A_23_P258493	LMNB1	lamin B1 (LMNB1), mRNA	NM_005573	-2.93117	-2.67507	-1.65889
A_24_P81205	DEFA1	BX427054 FETAL LIVER cDNA clone CS0DM008YG18 5-PRIME, mRNA sequence	BX427054	-2.89434	-3.9933	-
A_24_P68079	ENST00000301807	mRNA for KIAA0342 protein, partial cds.	AB002340	-2.88977	-2.02719	1.21385
A_32_P128258	SIGLECP3	sialic acid binding Ig-like lectin, pseudogene 3 (SIGLECP3) on chromosome 19	NR_002804	-2.8768	-3.40746	-1.79137
A_24_P12690	INDOL1	cDNA FLJ46858 fis, clone UTERU3010604, moderately similar to Indoleamine 2,3-dioxygenase (EC 1.13.11.42).	AK128691	-2.86814	-3.45063	-
A_23_P217319	FGF13	fibroblast growth factor 13 (FGF13), transcript variant 1A, mRNA	NM_004114	-2.86659	-2.75656	1.07698
A_23_P130900	NCLN	nicalin homolog (zebrafish) (NCLN), mRNA	NM_020170	-2.86124	-2.02817	-1.12425
A_24_P2648	PTPN14	protein tyrosine phosphatase, non-receptor type 14 (PTPN14), mRNA	NM_005401	-2.84365	-2.01114	1.31356
A_23_P64019	MTMR2	myotubularin related protein 2 (MTMR2), transcript variant 2, mRNA	NM_201278	-2.78854	-2.01777	-1.16668
A_24_P313180	C14orf1	chromosome 14 open reading frame 1 (C14orf1), mRNA	NM_007176	-2.77555	-2.36994	-1.34157
A_32_P306001	A_32_P306001	Unknown		-2.76455	-3.76736	-1.29194
A_23_P115743	C10orf84	chromosome 10 open reading frame 84 (C10orf84), mRNA	NM_022063	-2.70746	-2.24713	-1.85288
A_32_P139163	THC2338310	Unknown		-2.66717	-2.33886	-1.62335
A_23_P366999	LRRTM3	leucine rich repeat transmembrane neuronal 3 (LRRTM3), mRNA	NM_178011	-2.65971	-2.7526	1.01462
A_23_P153168	C18orf24	chromosome 18 open reading frame 24 (C18orf24), transcript variant 2, mRNA	NM_145060	-2.64438	-2.2576	-1.42122
A_24_P233786	C1orf24	chromosome 1 open reading frame 24 (C1orf24), transcript variant 2, mRNA	NM_052966	-2.61761	-3.35356	-1.80596
A_32_P37867	KIAA1644	mRNA for KIAA1644 protein, partial cds.	AB051431	-2.58552	-2.93591	-1.95849
A_23_P70007	HMMR	hyaluronan-mediated motility receptor (RHAMM) (HMMR), transcript variant 1, mRNA	NM_012484	-2.55924	-2.50172	1.01637
A_23_P89799	ACAA2	acetyl-Coenzyme A acyltransferase 2 (mitochondrial 3-oxoacyl-Coenzyme A thiolase) (ACAA2), nuclear gene encoding mitochondrial protein, mRNA	NM_006111	-2.54084	-2.17913	-1.02513
A_23_P88630	BLM	Bloom syndrome (BLM), mRNA	NM_000057	-2.52801	-2.22552	-1.24495
A_32_P64558	THC2285366	Unknown		-2.49388	-2.06923	-1.42916
A_23_P352861	TRBV5-4	T cell receptor beta variable 5-4, mRNA (cDNA clone MGC:40031 IMAGE:5217067), complete cds.	BC028083	-2.4881	-2.10038	-1.13738
A_24_P393740	FYB	FYN binding protein (FYB-120/130) (FYB), transcript variant 1, mRNA	NM_001465	-2.45126	-2.29893	1.04289
A_24_P941279	ENST00000344771	mRNA for KIAA0309 gene, partial cds.	AB002307	-2.43304	-3.163	-1.27587
A_24_P617455	AK021686	cDNA FLJ11624 fis, clone HEMBA1004193.	AK021686	-2.36938	-2.0394	-1.55858
A_23_P369948	FOXRED2	FAD-dependent oxidoreductase domain containing 2 (FOXRED2), mRNA	NM_024955	-2.35034	-2.32876	-
A_23_P364580	DOCK4	dedicator of cytokinesis 4 (DOCK4), mRNA	NM_014705	-2.3201	-2.14309	-1.09165
A_23_P352266	BCL2	B-cell CLL/lymphoma 2 (BCL2), nuclear gene encoding mitochondrial protein, transcript variant alpha, mRNA	NM_000633	-2.31969	-2.08251	-1.28892
A_24_P605612	THBS2	thrombospondin 2 (THBS2), mRNA	NM_003247	-2.29965	-2.42522	-1.26321
A_23_P21706	CTPS	CTP synthase (CTPS), mRNA	NM_001905	-2.27491	-2.08564	-1.421
A_24_P699737	AK022339	cDNA FLJ12277 fis, clone MAMMA1001711.	AK022339	-2.26806	-2.15817	-1.72597
A_32_P163894	THC2407115	Unknown		-2.20696	-2.0741	1.00805
A_23_P256724	TNFRSF10C	tumor necrosis factor receptor superfamily, member 10c, decoy without an intracellular domain (TNFRSF10C), mRNA	NM_003841	-2.20578	-2.62791	-1.35786
A_24_P284893	PSMB2	proteasome (prosome, macropain) subunit, beta type, 2 (PSMB2), mRNA	NM_002794	-2.15688	-2.04435	-1.5632
A_23_P13382	LSP1	lymphocyte-specific protein 1 (LSP1), transcript variant 3, mRNA	NM_001013	-2.09536	-2.0964	-1.72608
A_32_P65045	AF074982	full length insert cDNA YH65B08.	AF074982	-2.07019	-2.02349	-1.38871
A_23_P349901	KCNH7	potassium voltage-gated channel, subfamily H (eag-related), member 7 (KCNH7), transcript variant 1, mRNA	NM_033272	-2.04791	-2.66478	-1.41883
A_23_P61191	A_23_P61191	Unknown		-2.0426	-2.00826	-1.17521
A_23_P310972	PCDHGB1	protocadherin gamma subfamily B, 1 (PCDHGB1), transcript variant 2, mRNA	NM_032095	-2.03283	-3.64564	1.11332
(iii): Differentially expressed target genes that were upregulated in BM G0 cells, MPB G1 cells, and remained unchanged in UCB.
Sequence Code	Sequence Name	Sequence Description	GenBank Accession	BM	MPB	UCB
A_23_P321860	DMD	dystrophin (muscular dystrophy, Duchenne and Becker types) (DMD), transcript variant Dp40, mRNA	NM_004019	25.327	-6.47784	1.11666
A_32_P208136	C6orf167	chromosome 6 open reading frame 167 (C6orf167), mRNA	NM_198468	23.0805	-3.4745	1.70715
A_24_P92680	AK093340	cDNA FLJ36021 fis, clone TESTI2016568.	AK093340	18.3281	-3.97538	-1.324
A_24_P33652	C14orf108	chromosome 14 open reading frame 108 (C14orf108), mRNA	NM_018229	16.2562	-2.19643	1.46133
A_24_P28845	ZNF2	zinc finger protein 2 (ZNF2), transcript variant 1, mRNA	NM_021088	14.7703	-5.49535	1.71921
A_32_P56001	CD93	CD93 molecule (CD93), mRNA	NM_012072	14.0423	-2.8306	-
A_24_P924908	A_24_P924908	Unknown		13.9533	-2.33838	-1.37094
A_24_P923370	HAVCR2	hepatitis A virus cellular receptor 2 (HAVCR2), mRNA	NM_032782	12.6502	-3.0744	-1.61448
A_24_P363446	C6orf170	chromosome 6 open reading frame 170 (C6orf170), mRNA	NM_152730	12.0362	-2.61781	1.45344
A_24_P918752	CHD7	cDNA FLJ20361 fis, clone HEP16789.	AK000368	10.9673	-3.48503	1.22165
A_23_P419411	AF119886	PRO2591 mRNA, complete cds.	AF119886	10.5621	-4.42976	1.00044
A_24_P940012	A_24_P940012	Unknown		10.4236	-2.82696	-1.8273
A_24_P230938	C10orf83	chromosome 10 open reading frame 83, mRNA (cDNA clone IMAGE:4690584), complete cds.	BC022054	9.84036	-4.61598	-
A_23_P120125	COLEC11	collectin sub-family member 11 (COLEC11), transcript variant 2, mRNA	NM_199235	9.28404	-3.34407	-1.55357
A_24_P217489	GLRB	glycine receptor, beta (GLRB), mRNA	NM_000824	9.07224	-2.9115	-
A_32_P217471	MYO1B	myosin IB (MYO1B), mRNA	NM_012223	9.00398	-3.44827	-1.26506
A_32_P2766	THC2378571	Q5T9M3 (Q5T9M3) Protein tyrosine phosphatase, receptor type, C, partial (55%)		8.64087	-3.16097	-1.92647
A_24_P935300	A_24_P935300	Unknown		8.09819	-2.74554	1.32156
A_32_P35452	THC2279497	HSCLOCK17 clock {Homo sapiens;} , partial (3%)		8.0438	-3.16541	1.01756
A_24_P680704	LENG10	LENG10 mRNA, partial sequence.	AF211977	7.82138	-6.10117	-
A_23_P121825	FLJ13611	hypothetical protein FLJ13611 (FLJ13611), mRNA	NM_024941	7.03214	-3.44666	-1.65537
A_32_P84369	ENST00000360669	mRNA for KIAA0752 protein, partial cds.	AB018295	6.75926	-3.91952	1.22022
A_32_P23145	BM983766	BM983766 UI-CF-DU1-aay-k-01-0-UI.s1 UI-CF-DU1 cDNA clone UI-CF-DU1-aay-k-01-0-UI 3', mRNA sequence	BM983766	6.38147	-3.05333	1.5829
A_32_P135767	A_32_P135767	Unknown		5.78733	-8.08759	-1.39151
A_24_P346587	MTFR1	mitochondrial fission regulator 1 (MTFR1), mRNA	NM_014637	5.73176	-2.19822	-1.12593
A_23_P8820	FABP4	fatty acid binding protein 4, adipocyte (FABP4), mRNA	NM_001442	5.12857	-11.8456	1.14905
A_24_P402297	AF130116	clone FLC0461 PRO2812 mRNA, complete cds.	AF130116	4.75234	-3.81784	1.02013
A_24_P77082	KMO	kynurenine 3-monooxygenase (kynurenine 3-hydroxylase) (KMO), mRNA	NM_003679	4.57113	-3.22114	-
A_32_P401723	ZNF17	mRNA for KIAA1947 protein.	AB075827	4.55522	-2.64425	1.18156
A_23_P364167	ODF2L	mRNA for KIAA1229 protein, partial cds.	AB033055	4.4586	-2.51071	1.42357
A_23_P81590	PDE6A	phosphodiesterase 6A, cGMP-specific, rod, alpha (PDE6A), mRNA	NM_000440	4.38715	-6.51015	1.34243
A_24_P787680	THC2282342	AI961578 wr48a04.x1 NCI_CGAP_Ut1 cDNA clone IMAGE:2490894 3' similar to contains Alu repetitive element;, mRNA sequence	AI961578	4.3201	-7.48373	-
A_24_P367645	RP11-393H10.2	hypothetical protein FLJ14503 (FLJ14503), mRNA	NM_152780	4.10761	-4.74467	-
A_23_P502747	RASAL2	RAS protein activator like 2 (RASAL2), transcript variant 2, mRNA	NM_170692	4.05826	-2.4863	1.38239
A_24_P298986	AF090906	clone HQ0243 PRO0243 mRNA, partial cds.	AF090906	3.94595	-5.64614	1.1847
A_23_P350658	C9orf93	cDNA FLJ39267 fis, clone OCBBF2010313.	AK096586	3.80709	-3.16996	-
A_24_P398790	C14orf102	cDNA FLJ14051 fis, clone HEMBA1006812.	AK024113	3.65925	-2.21227	-1.39276
A_24_P201089	SLC25A37	solute carrier family 25, member 37 (SLC25A37), mRNA	NM_016612	3.53892	-2.11276	-1.3819
A_23_P251965	ZNF273	zinc finger protein 273, mRNA (cDNA clone IMAGE:3996373), complete cds.	BC008386	3.39322	-4.69238	1.33521
A_24_P132703	CR607939	full-length cDNA clone CS0DB009YI22 of Neuroblastoma Cot 10-normalized of Homo sapiens.	CR607939	3.29643	-3.43419	-1.15736
A_32_P103815	LOC150166	cDNA FLJ32274 fis, clone PROST2000036.	AK056836	3.28145	-4.24616	-1.30844
A_23_P5968	SEMG2	semenogelin II (SEMG2), mRNA	NM_003008	3.25747	-8.37882	1.46496
A_32_P206917	A_32_P206917	Unknown		3.24218	-2.51303	1.17179
A_32_P318582	THC2272609	ALU6_HUMAN (P39193) Alu subfamily SP sequence contamination warning entry, partial (27%)		3.23533	-2.05764	1.51211
A_24_P246573	KIAA1026	kazrin (KIAA1026), transcript variant B, mRNA	NM_001018	3.19421	-6.49057	1.04241
A_23_P52336	UNC5B	unc-5 homolog B (C. elegans) (UNC5B), mRNA	NM_170744	3.08288	-3.53271	-1.73896
A_23_P368773	ZNF560	zinc finger protein 560 (ZNF560), mRNA	NM_152476	3.03498	-3.06828	1.03562
A_24_P782308	CR596491	full-length cDNA clone CS0DF038YD07 of Fetal brain of Homo sapiens.	CR596491	2.80702	-2.07421	-1.29401
A_24_P778607	AK090897	cDNA FLJ33578 fis, clone BRAMY2011639.	AK090897	2.68081	-2.30425	1.00222
A_24_P177568	ZNF431	zinc finger protein 431 (ZNF431), mRNA	NM_133473	2.641	-2.63016	-1.26972
A_32_P40463	NUDT9P1	nudix (nucleoside diphosphate linked moiety X)-type motif 9 pseudogene 1 (NUDT9P1) on chromosome 10	NR_002779	2.59513	-2.66707	-1.50053
A_24_P7507	ENST00000328394	Q8PTH9 (Q8PTH9) Conserved protein, partial (8%)		2.52553	-4.38106	1.47178
A_24_P923510	A_24_P923510	Unknown		2.18837	-2.15301	1.12393
A_23_P68700	C21orf55	chromosome 21 open reading frame 55 (C21orf55), transcript variant 1, mRNA	NM_017833	2.16649	-2.54137	-1.13007
(iv): Differentially expressed target genes that were upregulated in BM G1 cells, MPB G0 cells, and remained unchanged in UCB.
Sequence Code	Sequence Name	Sequence Description	GenBank Accession	BM	MPB	UCB
A_32_P51848	AF052146	clone 24653 mRNA sequence.	AF052146	-43.7119	22.3381	1.3779
A_24_P136522	GARNL3	cDNA FLJ38360 fis, clone FEBRA2000462, weakly similar to RAP1 GTPASE ACTIVATING PROTEIN 1.	AK095679	-42.7804	4.98552	-1.88325
A_32_P79434	PTPRN2	protein tyrosine phosphatase, receptor type, N polypeptide 2 (PTPRN2), transcript variant 1, mRNA	NM_002847	-35.214	3.57178	1.41355
A_23_P204286	MGP	matrix Gla protein (MGP), mRNA	NM_000900	-34.9901	14.0213	-
A_23_P305292	DKFZp586C0721	mRNA; cDNA DKFZp586C0721 (from clone DKFZp586C0721).	AL137734	-29.6664	13.7402	1.90718
A_32_P169003	BG210655	RST30088 Athersys RAGE Library cDNA, mRNA sequence	BG210655	-24.7088	7.58449	1.78626
A_24_P929909	ENST00000344265	Pit-1 beta (Pit-1) mRNA, partial cds, alternatively spliced.	S73501	-22.5851	6.0476	-1.35876
A_24_P256380	GPR177	G protein-coupled receptor 177 (GPR177), transcript variant 1, mRNA	NM_024911	-21.7858	22.6505	-1.30548
A_23_P160377	DNALI1	dynein, axonemal, light intermediate polypeptide 1 (DNALI1), mRNA	NM_003462	-20.4737	2.49372	1.45034
A_24_P928969	ENST00000374541	mRNA; cDNA DKFZp686N0569 (from clone DKFZp686N0569).	CR749204	-18.1319	3.36669	1.2512
A_24_P413669	PFKFB2	6-phosphofructo-2-kinase/fructose-2,6-biphosphatase 2 (PFKFB2), transcript variant 2, mRNA	NM_001018	-17.0119	13.7329	-1.01048
A_24_P802145	THC2339772	Unknown		-16.7603	3.9481	1.5743
A_24_P402855	PROL1	proline rich, lacrimal 1 (PROL1), mRNA	NM_021225	-15.2871	5.36038	1.02356
A_23_P333022	PXT1	peroxisomal, testis specific 1 (PXT1), mRNA	NM_152990	-15.1623	7.33711	-
A_24_P113458	CDH26	cadherin-like 26, mRNA (cDNA clone IMAGE:5176769), complete cds.	BC062570	-15.117	2.63675	-1.49386
A_23_P45592	TTTY8	testis-specific transcript, Y-linked 8 (TTTY8) on chromosome Y	NR_001533	-13.9615	11.8921	1.12636
A_23_P101093	COPZ2	coatomer protein complex, subunit zeta 2 (COPZ2), mRNA	NM_016429	-13.9262	12.3824	-
A_23_P329798	CER1	cerberus 1, cysteine knot superfamily, homolog (Xenopus laevis) (CER1), mRNA	NM_005454	-13.6125	2.46491	1.55507
A_23_P103971	CYP4Z1	cytochrome P450, family 4, subfamily Z, polypeptide 1 (CYP4Z1), mRNA	NM_178134	-13.5885	2.86983	1.00712
A_24_P920646	CYP19A1	cytochrome P450, family 19, subfamily A, polypeptide 1, mRNA (cDNA clone IMAGE:5588077), complete cds.	BC035714	-12.3497	4.18062	-1.24171
A_23_P302470	SULT1B1	sulfotransferase family, cytosolic, 1B, member 1 (SULT1B1), mRNA	NM_014465	-11.9536	6.41388	-1.35685
A_24_P548795	CN358250	CN358250 17000600106015 GRN_PRENEU cDNA 5', mRNA sequence	CN358250	-11.2018	7.0783	-1.13401
A_23_P382240	TMEM26	transmembrane protein 26 (TMEM26), mRNA	NM_178505	-10.2828	3.41467	-1.48332
A_24_P589001	LOC253264	cDNA FLJ13383 fis, clone PLACE1001024.	AK023445	-9.23221	2.77379	-1.60065
A_24_P931059	AI874270	AI874270 tz63h02.x1 NCI_CGAP_Ov35 cDNA clone IMAGE:2293299 3', mRNA sequence	AI874270	-8.77062	3.02491	-1.4921
A_24_P926631	ENST00000327475	axonemal dynein heavy chain 8 isoform 3 (DNAH8) mRNA, partial cds; alternatively spliced.	AF527622	-8.43215	6.56153	-1.13994
A_32_P23096	A_32_P23096	Unknown		-8.36728	5.22407	-
A_32_P117636	AK125176	cDNA FLJ43186 fis, clone FCBBF3022767.	AK125176	-8.31461	3.54929	-1.22064
A_24_P60381	KNG1	kininogen 1 (KNG1), mRNA	NM_000893	-8.26753	10.2078	1.82051
A_23_P169319	ENST00000375855	Q5VZ03 (Q5VZ03) OTTHUMP00000021609, partial (8%)		-8.26231	6.16404	1.23185
A_23_P157136	SCIN	scinderin (SCIN), mRNA	NM_033128	-8.19443	6.8809	-1.42604
A_32_P179562	A_32_P179562	Unknown		-7.50767	2.20484	-
A_23_P64879	KCNJ8	potassium inwardly-rectifying channel, subfamily J, member 8 (KCNJ8), mRNA	NM_004982	-7.49755	9.28941	-
A_23_P218025	KIF5A	kinesin family member 5A (KIF5A), mRNA	NM_004984	-6.90893	4.10284	-1.36809
A_23_P92120	FLJ44379	PREDICTED: similar to S-100 protein, alpha chain, transcript variant 1 (LOC132203), mRNA	XM_059578	-6.89856	2.05907	-1.38225
A_32_P226735	BX090520	BX090520 Soares fetal liver spleen 1NFLS cDNA clone IMAGp998J11128 ; IMAGE:126826, mRNA sequence	BX090520	-6.87674	4.80358	-1.27099
A_24_P715924	THC2366161	ALU7_HUMAN (P39194) Alu subfamily SQ sequence contamination warning entry, partial (24%)	BF365779	-6.83338	2.12193	1.01408
A_32_P143793	A_32_P143793	Unknown		-6.25394	2.28652	1.11274
A_24_P696761	LEMD1	LEM domain containing 1 (LEMD1), mRNA	NM_001001	-5.78142	3.9107	-1.84613
A_24_P100419	EDA	ectodysplasin A (EDA), transcript variant 7, mRNA	NM_001005	-5.45351	2.20716	-1.94488
A_23_P84018	PPIC	peptidylprolyl isomerase C (cyclophilin C) (PPIC), mRNA	NM_000943	-5.41855	5.15293	-1.05508
A_23_P133842	HIST1H1T	histone 1, H1t (HIST1H1T), mRNA	NM_005323	-5.29835	11.2625	1.22257
A_24_P223018	SCN11A	sodium channel, voltage-gated, type XI, alpha (SCN11A), mRNA	NM_014139	-5.22112	2.07904	-1.27307
A_23_P168403	KCNH2	potassium voltage-gated channel, subfamily H (eag-related), member 2 (KCNH2), transcript variant 1, mRNA	NM_000238	-5.06561	13.8473	1.73328
A_32_P355396	KIAA0329	KIAA0329 (KIAA0329), mRNA	NM_014844	-5.01209	2.97705	-1.7652
A_24_P32692	TRPM6	transient receptor potential cation channel, subfamily M, member 6 (TRPM6), mRNA	NM_017662	-4.99785	6.36853	1.2491
A_24_P926859	SEC24D	cDNA FLJ20702 fis, clone KAIA2174.	AK000709	-4.86883	3.05332	1.40975
A_24_P804267	FLJ46385	FLJ46385 protein (FLJ46385), mRNA	NM_001001	-4.84895	7.10727	-1.23921
A_24_P385092	GLYCAM1	glycosylation dependent cell adhesion molecule 1 (GLYCAM1) on chromosome 12	NR_003039	-4.81328	5.01641	1.91853
A_23_P218928	C4orf18	chromosome 4 open reading frame 18 (C4orf18), transcript variant 2, mRNA	NM_016613	-4.75168	2.25591	1.40402
A_24_P214184	LOC51152	melanoma antigen mRNA, complete cds.	AF172850	-4.73588	2.86347	1.66798
A_32_P43349	LOC400456	hypothetical gene supported by BC040875, mRNA (cDNA clone IMAGE:5721930).	BC040875	-4.70296	2.60686	-1.41151
A_24_P67534	ENST00000330288	hypothetical protein LOC644538, mRNA (cDNA clone IMAGE:3868989), partial cds.	BC008642	-4.69978	2.26625	-1.10246
A_32_P735429	THC2382283	S11473 serum amyloid P-component - rat {Rattus norvegicus;} , partial (30%)		-4.6803	3.3549	1.34871
A_24_P785894	THC2278856	Unknown		-4.49946	5.15056	-
A_24_P166397	KIAA0319	KIAA0319 (KIAA0319), mRNA	NM_014809	-4.47574	2.6403	1.24792
A_32_P469390	LOC374890	hypothetical gene supported by BC030765, mRNA (cDNA clone IMAGE:4811457).	BC030765	-4.35881	7.79107	-1.07303
A_23_P80200	LOC400891	similar to chromosome 14 open reading frame 166B (LOC400891), mRNA	NM_001013	-4.23951	2.07074	1.72787
A_24_P359165	SWAP70	SWAP-70 protein, mRNA (cDNA clone IMAGE:2900736), containing frame-shift errors.	BC000134	-4.23897	2.31499	-1.12247
A_23_P39309	PSG9	pregnancy specific beta-1-glycoprotein 9 (PSG9), mRNA	NM_002784	-3.91535	3.91562	-1.20829
A_23_P256754	GABRR1	gamma-aminobutyric acid (GABA) receptor, rho 1 (GABRR1), mRNA	NM_002042	-3.85349	2.35425	1.91406
A_24_P307963	BC030106	cDNA clone IMAGE:4797878.	BC030106	-3.84186	2.13301	-1.09523
A_23_P257003	PCSK5	proprotein convertase subtilisin/kexin type 5 (PCSK5), mRNA	NM_006200	-3.79775	3.5509	1.06921
A_24_P913701	LOC647254	PREDICTED: hypothetical protein LOC647254 (LOC647254), mRNA	XM_934584	-3.65003	3.19161	1.46465
A_23_P50697	PSG1	pregnancy specific beta-1-glycoprotein 1 (PSG1), mRNA	NM_006905	-3.60581	2.21432	-1.75892
A_23_P121622	SULT1B1	mRNA for ST1B2, complete cds.	D89479	-3.49919	3.72056	1.26001
A_24_P25498	BC031872	cDNA clone IMAGE:4822399.	BC031872	-3.40804	3.65755	1.60018
A_23_P370733	tAKR	truncated AKR mRNA for truncated aldo-keto reductase type A, complete cds.	AB037902	-3.21834	2.01881	-1.18445
A_24_P668333	THC2274733	Unknown		-3.20158	4.33355	-1.00554
A_23_P358438	FCRL3	Fc receptor-like 3 (FCRL3), transcript variant 1, mRNA	NM_052939	-3.16013	7.68953	1.25656
A_24_P928852	THC2311217	Q6XCB3 (Q6XCB3) ADP receptor-like GPCR (Fragment), partial (10%)		-3.14741	2.73153	1.84382
A_24_P867201	CR613944	full-length cDNA clone CS0CAP007YK21 of Thymus of Homo sapiens.	CR613944	-3.1153	7.37859	-1.27597
A_23_P52480	CYP2C18	cytochrome P450, family 2, subfamily C, polypeptide 18 (CYP2C18), mRNA	NM_000772	-3.05639	3.79983	1.1157
A_23_P259393	SFMBT1	Scm-like with four mbt domains 1 (SFMBT1), transcript variant 1, mRNA	NM_001005	-2.96883	2.54477	-1.11893
A_32_P213861	C4orf12	chromosome 4 open reading frame 12 (C4orf12), mRNA	NM_205857	-2.94917	7.80522	-1.13486
A_23_P428260	STEAP2	six transmembrane epithelial antigen of the prostate 2 (STEAP2), transcript variant 1, mRNA	NM_152999	-2.93395	2.65286	1.09801
A_23_P324989	RECQL5	RecQ protein-like 5 (RECQL5), transcript variant 3, mRNA	NM_001003	-2.92674	3.96762	1.303
A_23_P13094	MMP10	matrix metallopeptidase 10 (stromelysin 2) (MMP10), mRNA	NM_002425	-2.86064	3.21134	1.08787
A_24_P556503	A_24_P556503	Unknown		-2.83237	2.31772	-1.13787
A_24_P565080	AK097654	cDNA FLJ40335 fis, clone TESTI2031935.	AK097654	-2.73417	3.59776	-1.44412
A_32_P217911	BG951379	MR1-CT0735-120101-003-h03 CT0735 cDNA, mRNA sequence	BG951379	-2.72052	2.93259	-1.75789
A_23_P431923	SSX8	synovial sarcoma, X breakpoint 8 (SSX8), mRNA	NM_174961	-2.71456	3.70428	-1.64321
A_24_P919388	A_24_P919388	Unknown		-2.69148	3.74202	1.2117
A_24_P928415	VPS29	vacuolar protein sorting 29 (yeast), mRNA (cDNA clone MGC:40428 IMAGE:5197243), complete cds.	BC032462	-2.57386	2.02386	-1.42857
A_32_P19887	METT5D1	methyltransferase 5 domain containing 1 (METT5D1), mRNA	NM_152636	-2.56007	2.65	1.5888
A_23_P30254	PLK2	polo-like kinase 2 (Drosophila) (PLK2), mRNA	NM_006622	-2.55944	2.19663	1.91514
A_23_P416656	MYO1C	myosin IC (MYO1C), mRNA	NM_033375	-2.48071	2.06994	1.86879
A_23_P100455	MTHFSD	methenyltetrahydrofolate synthetase domain containing (MTHFSD), mRNA	NM_022764	-2.47918	2.26449	-1.68829
A_23_P433855	RGS4	regulator of G-protein signalling 4 (RGS4), mRNA	NM_005613	-2.2594	2.73456	-1.61752
A_24_P941947	AYTL2	mRNA for FLJ00365 protein.	AK090444	-2.17069	2.38751	1.18456
A_24_P350656	ENST00000367169	cDNA FLJ33320 fis, clone BNGH42007798, highly similar to Rattus norvegicus ankyrin binding cell adhesion molecule neurofascin mRNA.	AK090639	-2.10536	2.06875	1.13572
