# Supplementary material for: Genomic and Proteomic Analysis of the Impact of Mitotic Quiescence on the Engraftment of Human CD34+ Cells
Source: PLoS One. 2011 Mar 7;6(3):e17498. doi: 10.1371/journal.pone.0017498 (PMC3049784; doi:10.1371/journal.pone.0017498)
Supplement: Table S3 — The list of total proteins identified by liquid chromatography - mass spectrometry (LC/MS). (XLS) [file pone.0017498.s004.xls]

## Sheet: ProteinSummary
Table S3. The list of total proteins identified by liquid chromatography - mass spectrometry (LC/MS).
Rank	Priority	Protein_ID	Annotation	Best_Sequence	ID_Confidence
1	1	48734733	Eukaryotic_translation_elongation_factor_1_alpha_1_[Homo_sapiens]	VETGVLKPGMVVTFAPVNVTTEVK	100
2	1	IPI00025447.6	EEF1A1_protein	VETGVLKPGMVVTFAPVNVTTEVK	100
3	1	927065	eukaryotic_translation_elongation_factor_1_alpha_1-like_14_[Homo_sapiens]	IGGIGTVPVGR	99.9999
4	1	IPI00007244.1	Isoform_H17_of_Myeloperoxidase_precursor	VGPLLACIIGTQFR	100
5	1	IPI00218918.4	Annexin_A1	DLAKDITSDTSGDFR	100
6	1	IPI00006690.1	Eosinophil_peroxidase_precursor	IPCFLAGDTR	99.9993
7	1	188590	myosin_light_chain_3	VLDFEHFLPMLQTVAK	99.9999
8	1	IPI00014424.1	Elongation_factor_1-alpha_2	IGGIGTVPVGR	99.9999
9	1	IPI00335168.8	myosin,_light_polypeptide_6,_alkali,_smooth_muscle_and_non-muscle_isoform_1	VLDFEHFLPMLQTVAK	99.9999
10	1	IPI00418471.5	Vimentin	SLYASSPGGVYATR	100
11	1	IPI00025849.1	Acidic_leucine-rich_nuclear_phosphoprotein_32_family_member_A	CPNLTHLNLSGNK	99.9979
12	1	IPI00020599.1	Calreticulin_precursor	IKDPDASKPEDWDER	99.9992
13	1	IPI00382470.2	Heat_shock_protein_HSP_90-alpha_2	ALLSSGFSLEDPQTHANR	100
14	1	IPI00219156.6	60S_ribosomal_protein_L30	KSEIEYYAMLAK	99.978
15	1	IPI00465028.6	Triosephosphate_isomerase	IIYGGSVTGATCK	100
16	1	5822065	A_Chain_A,_Superoxide_Dismutase_Mutant_With_Lys_136_Replaced_By_Glu,_Cys_6_Replaced_By_Ala_And_Cys_111_Replaced_By_Ser_(K136e,_C6a,_C111s)	GDGPVQGIINFEQK	99.9581
17	1	IPI00013475.1	tubulin,_beta_2	EIVHIQAGQCGNQIGAK	100
18	1	3659957	_Chain_,_The_Solution_Structure_Of_Reduced_Monomeric_Superoxide_Dismutase,_Nmr,_36_Structures	GDGPVQGIINFEQK	99.9581
19	1	IPI00016610.2	Poly(rC)-binding_protein_1	VMTIPYQPMPASSPVICAGGQDR	99.9998
20	1	IPI00217466.2	Histone_H1.3	ALAAAGYDVEK	99.9995
21	1	IPI00784295.1	Heat_shock_protein_HSP_90-alpha	ALLSSGFSLEDPQTHANR	100
22	1	IPI00239077.4	Histidine_triad_nucleotide-binding_protein_1	CLAFHDISPQAPTHFLVIPK	100
23	1	IPI00011654.2	Tubulin_beta-2_chain	EIVHIQAGQCGNQIGAK	100
24	1	IPI00746213.1	7_kDa_protein	RLLLPGELAKH	99.9373
25	1	IPI00217465.4	Histone_H1.2	ALAAAGYDVEK	99.9995
26	1	IPI00220834.7	ATP-dependent_DNA_helicase_2_subunit_2	HLMLPDFDLLEDIESK	100
27	1	IPI00003935.5	Histone_H2B_type_2-E	KESYSIYVYK	99.9998
28	1	IPI00018534.3	Histone_H2B_type_1-L	KESYSVYVYKVLK	99.9993
29	1	IPI00554798.1	Histone_H2B_type_1-M	KESYSVYVYKVLK	99.9993
30	1	IPI00025491.1	Eukaryotic_initiation_factor_4A-I	YGFEKPSAIQQR	99.9973
31	1	IPI00739539.2	PREDICTED:_similar_to_Prostate,_ovary,_testis_expressed_protein_on_chromosome_2	SYELPDGQVITIGNER	99.9998
32	1	IPI00026138.4	25_kDa_protein	SLADLQNDEVAFR	99.9979
33	1	IPI00419833.6	Histone_H2B_type_1-K	KESYSVYVYKVLK	99.9993
34	1	IPI00027409.1	Myeloblastin_precursor	GNPGSHFCGGTLIHPSFVLTAAHCLR	99.9815
35	1	IPI00382804.1	EEF1A_protein_(Fragment)	VETGVLKPGMVVTFAPVNVTTEVK	100
36	1	IPI00550363.2	Transgelin-2	YGINTTDIFQTVDLWEGK	100
37	1	IPI00293434.1	Signal_recognition_particle_14_kDa_protein	VLLESEQFLTELTR	100
38	1	IPI00007750.1	Tubulin_alpha-1_chain	SIQFVDWCPTGFK	100
39	1	IPI00440493.2	ATP_synthase_subunit_alpha,_mitochondrial_precursor	EVAAFAQFGSDLDAATQQLLSR	100
40	1	IPI00646779.2	TUBB6_protein	KLAVNMVPFPR	100
41	1	IPI00007752.1	Tubulin_beta-2C_chain	KLAVNMVPFPR	100
42	1	IPI00021440.1	Actin,_cytoplasmic_2	DLYANTVLSGGTTMYPGIADR	100
43	1	IPI00166768.2	TUBA6_protein	QLFHPEQLITGKEDAANNYAR	99.9958
44	1	IPI00011107.2	Isocitrate_dehydrogenase_[NADP],_mitochondrial_precursor	NILGGTVFREPIICK	100
45	1	49456715	ALDOA_[Homo_sapiens]	GGVVGIKVDKGVVPLAGTNGETTTQGLDGLSER	99.9972
46	1	IPI00217467.2	Histone_H1.4	ALAAAGYDVEK	99.9995
47	1	IPI00021439.1	Actin,_cytoplasmic_1	DLYANTVLSGGTTMYPGIADR	100
48	2	49457412	RPLP1_[Homo_sapiens]	ALILHDDEVTVTEDKINALIK	97.1419
49	2	IPI00008527.3	60S_acidic_ribosomal_protein_P1	ALILHDDEVTVTEDKINALIK	97.1419
50	2	IPI00012090.1	Cyritestin_2_(Fragment)	SPGGVFNDGFR	93.9175
51	2	IPI00027255.1	Myosin_light_polypeptide_6B	ILYSQCGDVMR	99.9968
52	2	IPI00020407.1	Alpha-1,6-mannosylglycoprotein_6-beta-N-acetylglucosaminyltransferase_V	KKVLVHLGLLTK	90.0996
53	3	IPI00007765.5	Stress-70_protein,_mitochondrial_precursor	LYSPSQIGAFVLMK	86.397
54	4	IPI00442305.1	CDNA_FLJ16182_fis,_clone_BRTHA2002133	QEKEIKDIQIGK	79.678
55	4	IPI00438271.1	Uromodulin-like_1_protein_variant_7_(Fragment)	EVISVQMSMSVSMRSSMPAL	81.029
56	4	IPI00102575.2	ATP(GTP)-binding_protein	DVVDLSESLPLAEELNLLK	82.142
57	4	IPI00009943.2	Tumor_protein,_translationally-controlled_1	DLISHDEMFSDIYK	82.593
58	4	IPI00014830.1	Programmed_cell_death_protein_1_precursor	GMGTSSPARRGSADGPRSAQPL	75.989
59	4	IPI00008711.3	Wolframin	KAALVMYWK	80.855
60	4	IPI00025683.2	Isoform_1_of_Transforming_acidic_coiled-coil-containing_protein_1	ESMDPFKPTT	81.715
61	4	IPI00061078.5	CDNA_FLJ30638_fis,_clone_CTONG2002721,_weakly_similar_to_VACUOLAR_PROTEIN_SORTING-ASSOCIATED_PROTEIN_VPS13.	MPWPFSESIKKRACRYL	76.715
62	4	IPI00012682.3	hypothetical_protein_LOC92196	MANEVQDLLSPR	79.127
63	4	IPI00012386.1	Cochlin_precursor	LLLPGPAGSE	75.439
64	4	29603474	CDC20-like_protein_form_2_[Homo_sapiens]	NDVTVWTCPTVSRSGHRGR	83.532
65	4	IPI00024568.1	Glioma_tumor_suppressor_candidate_region_gene_1_protein	QLQFPPSQ	85.995
66	4	IPI00022043.1	Hamartin	ILELESHLAK	78.675
67	4	IPI00013297.1	28_kDa_heat-_and_acid-stable_phosphoprotein	EGGDGAAGDPK	85.472
68	4	IPI00103940.4	Tetracycline_transporter-like_protein	GEVAAVKRALLLLVPAFL	83.873
69	4	IPI00290272.2	DNA_polymerase_subunit_alpha_B	DVLGCVCVNPGRLTK	77.212
70	4	IPI00383825.2	Hypothetical_protein_W80	VNEAGEFGLILVQ	77.79
71	1	27368062	class_IVb_beta_tubulin_[Homo_sapiens]	KLAVNMVPFPR	100
72	1	IPI00399212.2	PREDICTED:_similar_to_Ran-specific_GTPase-activating_protein	AWVWNTHADFADECPKPELLAIR	99.9972
73	1	IPI00010779.3	Tropomyosin_4	HIAEEADRKYEEVAR	99.98
74	1	IPI00472102.3	Heat_shock_protein_60	GVMLAVDAVIAELKK	99.9998
75	1	13195586	AF351127_1_hemoglobin_alpha_1_globin_chain_[Homo_sapiens]	TYFPHFDLSHGSAQVK	99.9999
76	1	IPI00410714.4	Hemoglobin_subunit_alpha	TYFPHFDLSHGSAQVK	99.9999
77	1	IPI00012066.1	poly(rC)-binding_protein_2_isoform_b	AFAMIIDKLEEDISSSMTNSTAASRPPVTLR	99.999
78	1	IPI00220827.4	Thymosin_beta-10	LKKTETQEKNTLPTKETIEQEKR	91.9606
79	1	IPI00018511.1	Tubulin_beta-4q_chain	KLAVNMVPFPR	100
80	1	223632	0904262A_dismutase,Cu/Zn_superoxide	AVCVLKGBGPVZGIIBFZZK	95.5422
81	1	IPI00019502.2	Myosin-9	TRLQQELDDLLVDLDHQR	99.9998
82	1	IPI00334775.5	Hypothetical_protein_DKFZp761K0511	YHTSQSGDEMTSLSEYVSR	100
83	1	IPI00059366.3	H2A_histone_family,_member_Y_isoform_2	HILLAVANDEELNQLLK	100
84	1	IPI00219018.6	Glyceraldehyde-3-phosphate_dehydrogenase	WGDAGAEYVVESTGVFTTMEK	100
85	1	126608	LYSOZYME_Spiked_Standard_(HEN)	IVSDGNGMNAWVAWR	99.9999
86	1	IPI00007702.1	Heat_shock-related_70_kDa_protein_2	KSTAGDTHLGGEDFDNR	99.9989
87	1	IPI00217468.2	Histone_H1.5	ALAAGGYDVEKNNSR	99.9997
88	1	IPI00003865.1	Isoform_1_of_Heat_shock_cognate_71_kDa_protein	TVTNAVVTVPAYFNDSQR	100
89	1	IPI00219330.2	Isoform_5_of_Interleukin_enhancer-binding_factor_3	HSSVYPTQEELEAVQNMVSHTER	99.9993
90	1	13477319	RPL14_protein_[Homo_sapiens]	VAYVSFGPHAGK	99.996
91	1	IPI00002821.3	60S_ribosomal_protein_L14	VAYVSFGPHAGK	99.996
92	1	IPI00419880.5	40S_ribosomal_protein_S3a	ACQSIYPLHDVFVR	99.9999
93	1	31645	glyceraldehyde-3-phosphate_dehydrogenase_[Homo_sapiens]	WGDAGAEYVVESTGVFTTMEK	100
94	1	IPI00028414.3	Glia_maturation_factor_gamma	QMVVLEEEFQNISPEELKMELPERQPR	99.9915
95	1	IPI00334587.1	Isoform_2_of_Heterogeneous_nuclear_ribonucleoprotein_A/B	IFVGGLNPEATEEK	99.9956
96	1	IPI00465436.3	Catalase	FNTANDDNVTQVR	100
97	1	178045	gamma-actin	DLYANTVLSGGTTMYPGIADR	100
98	1	IPI00219757.12	Glutathione_S-transferase_P	YISLIYTNYEAGKDDYVK	99.9999
99	1	IPI00374732.4	PREDICTED:_similar_to_peptidylprolyl_isomerase_A_isoform_1	HTGPGILSMANAGPNTNGSQFFICTAK	99.9869
100	1	IPI00296291.2	HP1-BP74	SSAVDPEPQVKLEDVLPLAFTR	99.9813
101	1	IPI00014165.1	Unknown_protein	LLGKVTIAQGGVLPNIQAV	99.999
102	1	IPI00003817.2	Rho_GDP-dissociation_inhibitor_2	TLLGDGPVVTDPK	100
103	1	IPI00329389.6	DNA-binding_protein_TAXREB107	HQEGEIFDTEKEKYEITEQR	99.9901
104	1	IPI00465439.4	Fructose-bisphosphate_aldolase_A	GGVVGIKVDKGVVPLAGTNGETTTQGLDGLSER	99.9972
105	1	IPI00418262.3	Fructose-bisphosphate_aldolase_C	CQYVTEKVLAAVYK	99.6263
106	1	IPI00179330.6	ubiquitin_and_ribosomal_protein_S27a_precursor	TLSDYNIQKESTLHLVLR	99.9993
107	1	IPI00216049.1	Isoform_1_of_Heterogeneous_nuclear_ribonucleoprotein_K	LLIHQSLAGGIIGVK	99.9999
108	1	IPI00643920.2	Transketolase	VLDPFTIKPLDR	99.9962
109	1	IPI00216592.2	Isoform_C1_of_Heterogeneous_nuclear_ribonucleoproteins_C1/C2	VFIGNLNTLVVK	100
110	1	IPI00297579.3	Chromobox_protein_homolog_3	LTWHSCPEDEAQ	99.998
111	1	IPI00304925.3	Heat_shock_70_kDa_protein_1	IINEPTAAAIAYGLDR	100
112	1	IPI00028888.1	Isoform_1_of_Heterogeneous_nuclear_ribonucleoprotein_D0	DLKDYFSKFGEVVDCTLKLDPITGR	99.9996
113	1	IPI00298547.3	Protein_DJ-1	GAEEMETVIPVDVMRR	94.3342
114	1	IPI00218733.5	16_kDa_protein	AVCVLKGDGPVQGIINFEQK	99.9891
115	1	IPI00179964.5	Isoform_1_of_Polypyrimidine_tract-binding_protein_1	EGQEDQGLTKDYGNSPLHR	99.9994
116	1	IPI00465248.5	enolase_1	SGETEDTFIADLVVGLCTGQIK	100
117	1	IPI00010740.1	Isoform_Long_of_Splicing_factor,_proline-_and_glutamine-rich	ALAEIAKAELDDTPMR	99.9999
118	1	IPI00645078.1	Ubiquitin-activating_enzyme_E1	LAGTQPLEVLEAVQR	99.9998
119	1	IPI00186290.5	Elongation_factor_2	GHVFEESQVAGTPMFVVK	99.9966
120	1	IPI00000816.1	14-3-3_protein_epsilon	YLAEFATGNDRKEAAENSLVAYK	99.9866
121	1	IPI00219446.4	Phosphatidylethanolamine-binding_protein_1	APVAGTCYQAEWDDYVPKLYEQLSGK	99.9988
122	1	IPI00465430.5	70_kDa_protein	NIYVLQELDNPGAKR	99.9999
123	1	IPI00014177.3	Septin-2	TMLITHMQDLQEVTQDLHYENFR	99.9969
124	1	IPI00293276.9	Macrophage_migration_inhibitory_factor	SYSKLLCGLLAER	99.9998
125	1	IPI00000875.5	Elongation_factor_1-gamma	STFVLDEFKR	99.9937
126	1	IPI00045109.2	Histone_H2A_type_1-A	LLGGVTIAQGGVLPNIQAV	99.9999
127	1	5822569	A_Chain_A,_Crystal_Structure_Of_Hgstp1-1[v104]_Complexed_With_The_Gsh_Conjugate_Of_(+)-Anti-Bpde	YVSLIYTNYEAGKDDYVK	100
128	1	IPI00220642.6	14-3-3_protein_gamma	YLAEVATGEKR	99.9989
129	1	IPI00081836.2	Histone_H2A_type_1-H	EYLTAEILELAGNAAR	100
130	1	IPI00027834.3	heterogeneous_nuclear_ribonucleoprotein_L_isoform_a	SKPGAAMVEMADGYAVDR	99.9998
131	1	IPI00419373.1	Isoform_1_of_Heterogeneous_nuclear_ribonucleoprotein_A3	GFAFVTFDDHDTVDKIVVQK	99.9897
132	1	IPI00027444.1	Leukocyte_elastase_inhibitor	LGVQDLFNSSK	99.9998
133	1	IPI00027230.3	Endoplasmin_precursor	EAVEKEFEPLLNWMKDK	99.9999
134	1	IPI00220740.1	Isoform_2_of_Nucleophosmin	MTDQEAIQDLWQWR	100
135	1	IPI00549248.4	Isoform_1_of_Nucleophosmin	MTDQEAIQDLWQWR	100
136	1	18314408	Nucleophosmin_(nucleolar_phosphoprotein_B23,_numatrin)_[Homo_sapiens]	MTDQEAIQDLWQWR	100
137	1	IPI00216457.6	Histone_H2A_type_2-A	EYLTAEILELAGNAAR	100
138	1	IPI00398958.2	Ribosomal_protein_SA	FAAATGATPIAGR	99.9999
139	1	IPI00176692.7	PREDICTED:_similar_to_Heterogeneous_nuclear_ribonucleoprotein_A1	GFAFVTFDDHDSVDKIVIQK	99.9994
140	1	IPI00455423.3	PREDICTED:_similar_to_nucleophosmin_1_isoform_1	VDNDENEHQLSLR	99.9958
141	1	IPI00017297.1	Matrin-3	IGPYQPNVPVGIDYVIPK	100
142	1	IPI00216730.2	Histone_H2A_type_2-B	EYLTAEILELAGNAAR	100
143	1	IPI00419585.8	Peptidyl-prolyl_cis-trans_isomerase_A	VNPTVFFDIAVDGEPLGRV	99.9949
144	1	IPI00303476.1	ATP_synthase_subunit_beta,_mitochondrial_precursor	AIAELGIYPAVDPLDSTSR	100
145	1	IPI00221089.4	40S_ribosomal_protein_S13	GLAPDLPEDLYHLI	97.8592
146	1	IPI00022774.2	Transitional_endoplasmic_reticulum_ATPase	GGNIGDGGGAADRVINQILTEMDGMSTKK	99.9976
147	1	IPI00555874.1	Actin-like_protein_(Fragment)	MTQIMFETFNTPAMYV	99.9901
148	1	IPI00386854.5	HNRPA2B1_protein	YHTINGHNAEVR	99.9999
149	1	IPI00550488.2	TALDO1_protein	SYEPLEDPGVK	100
150	1	IPI00479186.4	pyruvate_kinase_3_isoform_1	LAPITSDPTEATAVGAVEASFK	100
151	1	IPI00025091.2	40S_ribosomal_protein_S11	VLLGETGKEKLPR	99.9545
152	1	IPI00032313.1	Protein_S100-A4	ELPSFLGKR	99.7535
153	1	IPI00008603.1	Actin,_aortic_smooth_muscle	VLSGGTTMYPGIADR	100
154	1	IPI00010471.4	Plastin-2	HVIPMNPNTNDLFNAVGDGIVLCK	100
155	1	IPI00171611.6	Histone_H3.2	GLFEDTNLCAIHAK	99.9989
156	1	IPI00219038.8	Histone_H3.3	GLFEDTNLCAIHAK	99.9989
157	1	IPI00000760.1	NG,NG-dimethylarginine_dimethylaminohydrolase_2	GAEIVADTFRDFAVSTVPVSGPSHLR	99.9958
158	1	IPI00179953.2	Isoform_1_of_Nuclear_autoantigenic_sperm_protein	HLVMGDIPAAVNAFQEAASLLGK	99.9999
159	1	IPI00451401.2	Isoform_2_of_Triosephosphate_isomerase	VTNGAFTGEISPGMIK	100
160	1	IPI00021840.1	40S_ribosomal_protein_S6	MATEVAADALGEEWKGYVVR	99.9962
161	1	IPI00396378.3	Isoform_B1_of_Heterogeneous_nuclear_ribonucleoproteins_A2/B1	YHTINGHNAEVR	99.9999
162	1	IPI00003881.5	heterogeneous_nuclear_ribonucleoprotein_F	ATENDIYNFFSPLNPVR	100
163	1	IPI00412259.2	PREDICTED:_similar_to_ATP-dependent_DNA_helicase_2_subunit_1_(ATP-dependent_DNA_helicase_II_70_kDa_subunit)_(Lupus_Ku_autoantigen_protein_p70)_(Ku70)_(70_kDa_subunit_of_Ku_antigen)_(Thyroid-lupus_autoantigen)_(TLAA)_(CTC_box-binding_factor_75_kDa_subunit)_(CT..._isoform_1	GTLGKFTVPMLK	96.4742
164	1	IPI00449049.4	Poly_[ADP-ribose]_polymerase_1	SLQELFLAHILSPWGAEVKAEPVEVVAPR	99.9973
165	1	IPI00010204.1	Splicing_factor,_arginine/serine-rich_3	NPPGFAFVEFEDPR	100
166	1	IPI00018146.1	14-3-3_protein_theta	AVTEQGAELSNEER	99.9998
167	1	IPI00550239.3	Histone_H1.0	YSDMIVAAIQAEKNR	99.9993
168	1	IPI00012011.5	Cofilin-1	NIILEEGKEILVGDVGQTVDDPYATFVK	100
169	1	IPI00018206.3	Aspartate_aminotransferase,_mitochondrial_precursor	NLDKEYLPIGGLAEFCK	95.457
170	1	IPI00169383.2	Phosphoglycerate_kinase_1	GCITIIGGGDTATCCAK	100
171	1	IPI00031523.3	Heat_shock_protein_86_(Fragment)	YIDQEELNK	99.9985
172	1	31615803	A_Chain_A,_Synthetic_Ubiquitin_With_Fluoro-Leu_At_50_And_67	TLSDYNIQKESTXHLV	97.1504
173	1	2627129	polyubiquitin_[Homo_sapiens]	TLSDYNIQKESTLHLVLR	99.9993
174	1	5821952	A_Chain_A,_Rotamer_Strain_As_A_Determinant_Of_Protein_Structural_Specificity	TLSDYNLQKESTIHLVLR	99.9962
175	1	IPI00020956.1	Hepatoma-derived_growth_factor	EAENPEGEEKEAATLEVERPLPMEVEK	99.9985
176	1	IPI00027107.5	Tu_translation_elongation_factor,_mitochondrial	TVVTGIEMFHK	99.9137
177	1	IPI00550021.3	60S_ribosomal_protein_L3	HGSLGFLPR	99.9927
178	1	IPI00479997.3	Stathmin	DLSLEEIQKKLEAAEER	99.9993
179	1	IPI00744692.1	Transaldolase	SYEPLEDPGVK	100
180	1	IPI00171903.1	heterogeneous_nuclear_ribonucleoprotein_M_isoform_a	MGPLGLDHMASSIER	99.9997
181	1	IPI00554676.1	Hemoglobin_subunit_gamma-2	MVTGVASALSSR	100
182	1	IPI00013415.1	40S_ribosomal_protein_S7	TLTAVHDAILEDLVFPSEIVGKR	99.9997
183	1	IPI00216171.2	Gamma-enolase	SGETEDTFIADLVVGLCTGQIK	100
184	1	IPI00383071.1	RcTPI1_(Fragment)	IIYGGSVTGATCK	100
185	1	229149	610523A_hemoglobin_beta	FFESFGDLSTPDAVMGDPK	97.9309
186	1	IPI00219217.2	L-lactate_dehydrogenase_B_chain	VIGSGCNLDSAR	100
187	1	IPI00003362.2	Hypothetical_protein	TFAPEEISAMVLTK	99.9994
188	1	180663	c-myc_binding_protein_[Homo_sapiens]	YNQLLRIEEELGSKAK	99.9991
189	1	IPI00219568.3	Phosphoglycerate_kinase,_testis_specific	WNTEDKVSHVSTGGGASLELLEGK	99.9991
190	1	IPI00012074.3	Heterogeneous_nuclear_ribonucleoprotein_R	TGYTLDVTTGQR	99.9549
191	1	IPI00183526.5	NCL_protein	TLVLSNLSYSATEETLQEVFEK	100
192	1	IPI00026272.1	Histone_H2A_type_1-B	EYLTAEILELAGNAAR	100
193	1	IPI00005978.7	Splicing_factor,_arginine/serine-rich_2	DAEDAMDAMDGAVLDGR	100
194	1	IPI00010402.2	Hypothetical_protein	IQYQLVDISQDNALRDEMR	99.9991
195	1	IPI00386491.5	Isoform_Short_of_Heterogeneous_nuclear_ribonucleoprotein_U	NFILDQTNVSAAAQR	100
196	1	IPI00291006.1	Malate_dehydrogenase,_mitochondrial_precursor	VAVLGASGGIGQPLSLLLK	100
197	1	IPI00654755.2	Hemoglobin_subunit_beta	LLVVYPWTQR	99.9982
198	1	IPI00220644.7	Isoform_M1_of_Pyruvate_kinase_isozymes_M1/M2	NTGIICTIGPASR	100
199	1	IPI00411706.1	S-formylglutathione_hydrolase	LQEGYDHSYYFIATFITDHIR	99.9999
200	1	IPI00215901.1	adenylate_kinase_2_isoform_a	SYHEEFNPPKEPMKDDITGEPLIR	99.9999
201	1	178067	actin_prepeptide	SYELPDGQVITIGNER	99.9998
202	1	IPI00018349.5	DNA_replication_licensing_factor_MCM4	NLNPEDIDQLITISGMVIR	99.9999
203	1	IPI00075248.10	Calmodulin	EADIDGDGQVNYEEFVQMMTAK	100
204	1	IPI00018278.2	Histone_H2AV	AGGGVIPHIHK	99.8474
205	1	IPI00220706.9	Hemoglobin_subunit_gamma-1	LLVVYPWTQR	99.9982
206	1	IPI00014581.1	Isoform_1_of_Tropomyosin_1_alpha_chain	LATALQKLEEAEKAADESERGMK	99.9794
207	1	IPI00219806.5	Protein_S100-A7	GTNYLADVFEKK	99.9983
208	1	IPI00218474.4	Beta-enolase	SGETEDTFIADLVVGLCTGQIK	100
209	1	IPI00021428.1	Actin,_alpha_skeletal_muscle	SYELPDGQVITIGNER	99.9998
210	1	IPI00215965.1	heterogeneous_nuclear_ribonucleoprotein_A1_isoform_b	KLFIGGLSFETTDESLR	99.9999
211	1	IPI00007797.2	Fatty_acid-binding_protein,_epidermal	KTQTVCNFTDGALVQHQEWDGKESTITR	99.9937
212	1	IPI00216691.4	Profilin-1	TKSTGGAPTFNVTVTK	100
213	1	IPI00018755.1	High_mobility_group_protein_1-like_10	GEHPGLSIGDVAK	99.9997
214	1	IPI00003269.1	hypothetical_protein_LOC345651	SYELPDGQVITIGNER	99.9998
215	1	IPI00383556.1	Heterogeneous_nuclear_ribonucleoprotein_UP2_(Fragment)	EYFGGFGEVESIELPMDNK	99.9991
216	1	IPI00384051.4	Proteasome_activator_complex_subunit_2	QNLFQEAEEFLYR	99.9982
217	1	IPI00003815.2	Rho_GDP-dissociation_inhibitor_1	SIQEIQELDKDDESLR	100
218	1	IPI00419258.3	High_mobility_group_protein_B1	GEHPGLSIGDVAK	99.9997
219	1	IPI00215884.3	splicing_factor,_arginine/serine-rich_1	SHEGETAYIR	99.9998
220	1	IPI00465070.6	Histone_H3.1	MALQEACEAYLVGLFEDTNLCAIHAK	99.9999
221	1	IPI00018140.3	Isoform_1_of_Heterogeneous_nuclear_ribonucleoprotein_Q	TGYTLDVTTGQR	99.9549
222	1	IPI00010133.2	Coronin-1A	KLQATVQELQK	99.9997
223	1	IPI00221093.6	40S_ribosomal_protein_S17	LLDFGSLSNLQVTQPTVGMNFKTPR	99.9987
224	1	IPI00217975.3	Lamin-B1	CQSLTEDLEFR	100
225	1	IPI00072377.1	Isoform_1_of_Protein_SET	IDFYFDENPYFENK	99.9948
226	1	223582	0901261A_histone_H4	KTVTAMDVVYALKR	100
227	1	IPI00027569.1	Heterogeneous_nuclear_ribonucleoprotein_C-like_1	VFIGNLNTLVVK	100
228	1	IPI00453473.5	Histone_H4	KTVTAMDVVYALKR	100
229	1	IPI00163782.2	Isoform_2_of_Far_upstream_element-binding_protein_1	SVMTEEYKVPDGMVGFIIGR	99.9948
230	1	IPI00304596.3	Non-POU_domain-containing_octamer-binding_protein	FAQPGSFEYEYAMR	100
231	1	IPI00298994.5	271_kDa_protein	LNEAAAGLNQAATELVQASR	99.9905
232	1	IPI00402104.5	15_kDa_protein	TAKTEWLDGKHVVFGK	99.9886
233	1	IPI00217966.6	lactate_dehydrogenase_A	VIGSGCNLDSAR	100
234	1	37654352	H3L-like_histone_[Homo_sapiens]	REIAQDFKTDLR	99.9305
235	1	IPI00000874.1	Peroxiredoxin-1	HGEVCPAGWKPGSDTIKPDVQK	100
236	1	IPI00219097.3	High_mobility_group_protein_B2	SEHPGLSIGDTAK	100
237	1	IPI00172460.3	Isoform_3_of_Adenylate_kinase_isoenzyme_2,_mitochondrial	SYHEEFNPPKEPMKDDITGEPLIR	99.9999
238	1	IPI00444262.1	CDNA_FLJ45706_fis,_clone_FEBRA2028457,_highly_similar_to_Nucleolin	TLVLSNLSYSATEETLQEVFEK	100
239	1	IPI00335132.2	22_kDa_protein	GEHPGLSIGDVAK	99.9997
240	1	IPI00221354.1	Isoform_Short_of_RNA-binding_protein_FUS	AAIDWFDGKEFSGNPIKVSFATR	99.9952
241	1	IPI00013881.5	heterogeneous_nuclear_ribonucleoprotein_H1	ATENDIYNFFSPLNPVR	100
242	1	IPI00017367.5	Radixin	APDFVFYAPR	99.9982
243	1	IPI00384282.1	Cytovillin_2_(Fragment)	APDFVFYAPR	99.9982
244	1	IPI00030154.1	Proteasome_activator_complex_subunit_1	QLVHELDEAEYR	99.9282
245	1	IPI00299571.4	CDNA_FLJ45525_fis,_clone_BRTHA2026311,_highly_similar_to_Protein_disulfide_isomerase_A6	ALDLFSDNAPPPELLEIINEDIAKR	99.9951
246	1	IPI00219365.2	Moesin	APDFVFYAPR	99.9982
247	1	IPI00023785.5	Isoform_1_of_Probable_ATP-dependent_RNA_helicase_DDX17	ELIKVLEEANQAINPK	99.9723
248	1	IPI00215780.4	40S_ribosomal_protein_S19	HKELAPYDENWFYTR	99.9923
249	1	IPI00787316.1	PREDICTED:_similar_to_peptidylprolyl_isomerase_A_isoform_1	GFGYKGSCFHR	99.9848
250	1	230867	R_Chain_R,_Twinning_In_Crystals_Of_Human_Skeletal_Muscle_D-_Glyceraldehyde-3-Phosphate_Dehydrogenase	VESTGVFTTMEK	99.9988
251	1	37403	unnamed_protein_product_[Homo_sapiens]	AREQAEAEVASLNR	99.9988
252	1	IPI00377005.1	RcTPM3_(Fragment)	HIAEEADRKYEEVAR	99.98
253	1	IPI00025252.1	Protein_disulfide-isomerase_A3_precursor	SDVLELTDDNFESR	100
254	1	IPI00298860.5	Growth-inhibiting_protein_12	CGLVPVLAENYK	99.9994
255	1	IPI00395772.4	Hypothetical_protein_DKFZp451J0218	QLLQANPILEAFGNAK	99.9883
256	1	IPI00024933.3	60S_ribosomal_protein_L12	CTGGEVGATSALAPK	100
257	1	IPI00021263.3	14-3-3_protein_zeta/delta	GIVDQSQQAYQEAFEISKK	99.9837
258	1	IPI00022796.1	OTTHUMP00000031372	GEHPGLSIGDVAK	99.9997
259	1	IPI00027462.1	Protein_S100-A9	NIETIINTFHQYSVK	100
260	1	1585552	2201353A_glucose-regulated_protein_ERp57/GRP58	SDVLELTDDNFESR	100
261	1	IPI00013877.2	Isoform_1_of_Heterogeneous_nuclear_ribonucleoprotein_H3	ATENDIANFFSPLNPIR	99.994
262	1	IPI00000494.5	60S_ribosomal_protein_L5	HIMGQNVADYMR	99.9997
263	1	IPI00003377.1	Isoform_1_of_Splicing_factor,_arginine/serine-rich_7	NPPGFAFVEFEDPR	100
264	1	IPI00027626.2	T-complex_protein_1_subunit_zeta	IITEGFEAAKEK	99.9973
265	1	IPI00011200.4	D-3-phosphoglycerate_dehydrogenase	TQTSDPAMLPTMIGLLAEAGVR	98.2423
266	1	IPI00178083.2	29_kDa_protein	AREQAEAEVASLNR	99.9988
267	2	IPI00005613.2	Splicing_factor_U2AF_35_kDa_subunit	GGFCNFMHLKPISR	99.9753
268	2	IPI00024114.3	Putative_GTP-binding_protein_5	VASYPFTTLKPHVG	94.5775
269	2	IPI00219798.1	Isoform_1_of_Roundabout_homolog_1_precursor	QVLGGYERGEDNNE	92.6292
270	2	IPI00013894.1	Stress-induced-phosphoprotein_1	KAAALEAMKDYTK	99.9828
271	2	IPI00000230.5	tropomyosin_1_alpha_chain_isoform_2	LATALQKLEEAEKAADESERGMK	99.9794
272	2	IPI00328301.4	CDNA_FLJ46103_fis,_clone_TESTI2023903,_weakly_similar_to_Homo_sapiens_ubiquilin_1	GMMQLLMNNPYLAAQIMLFTSMPQ	94.203
273	2	IPI00027252.6	Prohibitin-2	IYLTADNLVLNLQDESFTR	99.8116
274	2	IPI00027434.1	Rho-related_GTP-binding_protein_RhoC_precursor	HFCPNVPIILVGNKK	99.9401
275	2	IPI00030985.1	Protein_FAM96A	VLWLSGLSEPGAARQPR	97.1436
276	2	IPI00219525.9	6-phosphogluconate_dehydrogenase,_decarboxylating	GILFVGSGVSGGEEGAR	98.5054
277	2	IPI00739464.1	PREDICTED:_similar_to_cytoplasmic_beta-actin	SYKLPDGQVITIGNER	99.4979
278	2	3411134	mutant_desmin_[Homo_sapiens]	TNEKVELQELNDR	99.9997
279	2	IPI00304692.1	Heterogeneous_nuclear_ribonucleoprotein_G	AIKVEQATKPSFESGR	99.9979
280	2	IPI00034319.2	Isoform_A_of_Protein_CutA_precursor	SVHPYEVAEVIALPVEQGNFPYLQWVR	99.9992
281	2	IPI00001453.2	Alpha-internexin	HLREYQDLLNVK	90.3448
282	2	IPI00743010.1	38_kDa_protein	PETTALGAAMEAGAAEGV	98.2589
283	2	IPI00743972.1	Conserved_hypothetical_protein	SNSEDLSLLLTPMIVG	96.1408
284	2	IPI00787038.1	PREDICTED:_family_with_sequence_similarity_92,_member_A3	HLLQALR	90.6153
285	2	IPI00305978.4	Aflatoxin_B1_aldehyde_reductase_member_2	RMDAPASAAAVR	99.8652
286	2	IPI00027410.1	Platelet_glycoprotein_V_precursor	LSRNKITHLPGALLDK	90.8463
287	2	IPI00292470.2	OTTHUMP00000017658	SDSEPSKHSAECDPR	99.8054
288	2	IPI00479962.3	Myosin-5B	HLRRIR	96.1269
289	2	IPI00000606.4	Tetratricopeptide_repeat_protein_4	HLKAIIR	91.2142
290	2	IPI00005721.1	Neutrophil_defensin_1_precursor	YGTCIYQGR	99.9921
291	2	IPI00008575.3	Isoform_1_of_KH_domain-containing,_RNA-binding,_signal_transduction-associated_protein_1	YLPELMAEKDSLDPSFTHAMQLLTAEIEK	98.5884
292	2	IPI00024046.1	Cadherin-13_precursor	NITAVGKTLFVHAR	93.3798
293	2	IPI00215790.5	60S_ribosomal_protein_L38	KIEEIKDFLLTAR	99.8982
294	2	IPI00291005.7	Malate_dehydrogenase,_cytoplasmic	SAPSIPKENFSCLTR	97.227
295	2	IPI00007858.1	Myosin-13	QIIQANPLLEAFGNAK	95.7648
296	2	IPI00014230.1	Complement_component_1_Q_subcomponent-binding_protein,_mitochondrial_precursor	ALVLDCHYPEDEVGQEDEAESDIFSIR	99.5815
297	2	IPI00014263.1	eukaryotic_translation_initiation_factor_4H_isoform_1	TVATPLNQVANPNSAIFGGARPREEVVQKEQE	98.6515
298	2	IPI00005715.5	Isoform_1_of_Ubiquitin_conjugation_factor_E4_B	RYIRRLR	97.316
299	2	IPI00374260.4	PREDICTED:_similar_to_ribosomal_protein_L10_isoform_1	VDEFPLCGHMVSDEYEQLSSEALEAAR	99.909
300	2	IPI00012320.1	High_affinity_interleukin-8_receptor_B	VIIYALVFLLSLLGNSLV	92.8195
301	2	IPI00011229.1	Cathepsin_D_precursor	ISVNNVLPVFDNLMQQK	99.9984
302	2	IPI00006935.2	Eukaryotic_translation_initiation_factor_5A-2	KYEDICPSTHNMDVPNIK	100
303	2	IPI00302850.4	Small_nuclear_ribonucleoprotein_Sm_D1	NREPVQLETLSIR	99.8902
304	2	IPI00397611.1	PREDICTED:_similar_to_ribosomal_protein_L13_isoform_1	VITEEEKNFK	95.3116
305	2	7020000	unnamed_protein_product_[Homo_sapiens]	AFGFSHLEALLDDSKELQR	99.9952
306	2	IPI00025512.2	Heat-shock_protein_beta-1	KYTLPPGVDPTQVSSSLSPEGTLTVEAPMPK	99.9311
307	2	IPI00003438.2	DnaJ_homolog_subfamily_C_member_8	ALDVIQAGKEYVEHTVKER	99.999
308	2	IPI00013164.3	Peripherin	NLQEAEEWYKSK	99.9977
309	2	7661920	DEAD_(Asp-Glu-Ala-Asp)_box_polypeptide_48_[Homo_sapiens]	YGFEKPSAIQQR	99.9973
310	2	IPI00009328.3	Probable_ATP-dependent_RNA_helicase_DDX48	YGFEKPSAIQQR	99.9973
311	2	IPI00021766.4	Isoform_1_of_Reticulon-4	KPAAGLSAAPVPTAPAAGAPLMDFGNDFVPPAPR	96.7475
312	2	IPI00002135.1	Transforming_acidic_coiled-coil-containing_protein_3	ENVPPKNLAK	92.9456
313	2	IPI00013679.1	Isoform_DUT-M_of_Deoxyuridine_5'-triphosphate_nucleotidohydrolase,_mitochondrial_precursor	ARPAEVGGMQLR	99.9965
314	2	IPI00026087.1	Barrier-to-autointegration_factor	DFVAEPMGEKPVGSLAGIGEVLGK	99.9529
315	2	IPI00012966.1	Transcription_factor_12	SPYVAASHTPPINGSDSILGTRGNAAGSSQT	93.0409
316	2	IPI00183110.7	Isoform_1_of_Paternally_expressed_gene_3_protein	NLCLDWLQPETRTK	94.4033
317	2	IPI00012493.1	40S_ribosomal_protein_S20	LIDLHSPSEIVK	99.9883
318	2	IPI00742127.2	Pseudogene_candidate	GFGFVTYATVEEVDAAMNARPHKVDGR	99.9972
319	2	IPI00010896.2	Chloride_intracellular_channel_protein_1	YLSNAYAREEFASTCPDDEEIELAYEQVAK	99.9014
320	2	IPI00071059.3	BCL2-associated_X_protein_isoform_epsilon	TGALLLQGFIQDR	97.0043
321	2	IPI00744669.2	hypothetical_protein_LOC153643	CDSSIVK	97.0377
322	2	IPI00030275.5	Heat_shock_protein_75_kDa,_mitochondrial_precursor	VDSEDIPLNLSR	97.8592
323	2	IPI00103655.1	Isoform_Long_of_Autism_susceptibility_gene_2_protein	KDVALKPQER	92.723
324	2	IPI00029631.1	Enhancer_of_rudimentary_homolog	TYADYESVNECMEGVCK	100
325	2	IPI00217236.3	Tubulin-specific_chaperone_A	ILENEKDLEEAEEYKEAR	99.9997
326	2	IPI00022445.1	Platelet_basic_protein_precursor	KICLDPDAPR	99.9201
327	2	IPI00157890.3	10_kDa_protein	IIPGFMCQGGDFTRHNGTGGK	94.4412
328	2	IPI00167706.4	CDNA_FLJ37464_fis,_clone_BRAWH2011795,_weakly_similar_to_LIVER_CARBOXYLESTERASE	MRFLQLNFQR	91.7933
329	2	IPI00411985.2	Carboxylesterase_Hlo	MRFLQLNFQR	91.7933
330	2	IPI00023048.3	Elongation_factor_1-delta	GVVQELQQAISKLEAR	99.993
331	2	IPI00011400.1	T-lymphoma_invasion_and_metastasis-inducing_protein_1	NSEVSTRSSSTPS	95.9366
332	2	IPI00017855.1	Aconitate_hydratase,_mitochondrial_precursor	VAMQDATAQMAMLQFISSGLSK	99.9729
333	2	IPI00216318.5	tyrosine_3-monooxygenase/tryptophan_5-monooxygenase_activation_protein,_beta_polypeptide	NLLSVAYK	99.4819
334	2	IPI00332656.3	29_kDa_protein	NFGIGQDIQPQ	90.003
335	2	IPI00183913.2	Bone_specific_CMF608	SNGPQSYQYLIASNGSFIISKTTR	90.0996
336	2	IPI00006024.4	Isoform_2_of_Dedicator_of_cytokinesis_protein_4	EVVEMSPLENAIEVLE	90.3039
337	2	IPI00029744.1	Single-stranded_DNA-binding_protein,_mitochondrial_precursor	QVEGKNPVTIFSLATNEMWR	95.3525
338	2	IPI00022314.1	Superoxide_dismutase_[Mn],_mitochondrial_precursor	AIWNVINWENVTER	99.9996
339	2	IPI00026119.6	Ubiquitin-activating_enzyme_E1	LAGTQPLEVLEAVQR	99.9998
340	2	IPI00291510.3	Inosine-5'-monophosphate_dehydrogenase_2	KYEQGFITDPVVLSPK	99.9169
341	2	IPI00021107.4	xylulokinase_homolog	TKILATGGASHNR	95.6523
342	2	28590	unnamed_protein_product_[Homo_sapiens]	KVPEVSTPTLVEVSR	91.2142
343	2	IPI00140827.3	PREDICTED:_similar_to_SMT3_suppressor_of_mif_two_3_homolog_2	VAGQDGSVVQFK	99.9665
344	2	IPI00027202.2	Zinc_finger_Y-chromosomal_protein	AVAAAAAAVHEQQIDED	90.0996
345	2	IPI00179589.2	Myotrophin	GADKTVKGPDGLTAFEATDNQAIK	99.9995
346	2	IPI00024662.1	Chromobox_protein_homolog_5	GLEPEKIIGATDSCGDLMFLMK	99.9968
347	2	IPI00013214.1	DNA_replication_licensing_factor_MCM3	TVDLQDAEEAVELVQYAYFK	99.9567
348	2	IPI00220362.4	10_kDa_heat_shock_protein,_mitochondrial	KFLPLFDRVLVER	99.9167
349	2	IPI00218407.5	Fructose-bisphosphate_aldolase_B	CQYVTEKVLAAVYK	99.6263
350	2	IPI00021700.3	Proliferating_cell_nuclear_antigen	LMDLDVEQLGIPEQEYSCVVK	99.9923
351	2	IPI00294627.2	Isoform_2_of_Splicing_factor_1	VSDKVMIPQDEYPEINFVGLLIGPR	99.9997
352	2	IPI00007176.4	Isoform_2_of_Roundabout_homolog_3_precursor	DLEPGLEVGAGLAVRLAR	92.0392
353	2	IPI00010154.3	Rab_GDP_dissociation_inhibitor_alpha	YGKSPYLYPLYGLGELPQGFAR	99.9984
354	2	IPI00031461.1	Rab_GDP_dissociation_inhibitor_beta	YGKSPYLYPLYGLGELPQGFAR	99.9984
355	2	IPI00010796.1	Protein_disulfide-isomerase_precursor	DAPEEEDHVLVLR	99.9352
356	2	IPI00140250.2	Probable_G-protein_coupled_receptor_61	ILVVYCSMFR	90.4248
357	2	IPI00305383.1	Ubiquinol-cytochrome-c_reductase_complex_core_protein_2,_mitochondrial_precursor	SMAASGNLGHTPFVDEL	93.9735
358	2	IPI00218570.5	Phosphoglycerate_mutase_2	ALPFWNEEIVPQIK	99.9993
359	2	IPI00180240.2	thymosin-like_3	TETQEKNPLPSKETIEQEKQAGES	96.0623
360	2	IPI00106509.2	Isoform_4_of_Heterogeneous_nuclear_ribonucleoprotein_A/B	GFGFILFKDAASVEK	99.9818
361	2	IPI00376798.3	ribosomal_protein_L11	VLEQLTGQTPVFSK	99.9974
362	2	IPI00010720.1	T-complex_protein_1_subunit_epsilon	IAILTCPFEPPKPK	99.9475
363	2	IPI00009841.4	CDNA_FLJ31747_fis,_clone_NT2RI2007377,_highly_similar_to_RNA-BINDING_PROTEIN_EWS	AAVEWFDGKDFQGSK	99.9127
364	2	IPI00007423.1	Isoform_1_of_Acidic_leucine-rich_nuclear_phosphoprotein_32_family_member_B	SLDLFNCEVTNLNDYRESVFK	99.9669
365	2	IPI00220487.3	ATP_synthase,_H+_transporting,_mitochondrial_F0_complex,_subunit_d_isoform_a	LAALPENPPAIDWAYYK	99.9043
366	2	IPI00010153.5	60S_ribosomal_protein_L23	ISLGLPVGAVINCADNTGAK	99.9999
367	2	IPI00021785.2	Cytochrome_c_oxidase_polypeptide_Vb,_mitochondrial_precursor	KGLDPYNVLAPK	99.9975
368	2	IPI00293817.3	Gamma-soluble_NSF_attachment_protein	QFEQAKDACLR	92.9434
369	2	IPI00003925.5	Isoform_1_of_Pyruvate_dehydrogenase_E1_component_subunit_beta,_mitochondrial_precursor	IMEGPAFNFLDAPAVR	99.9882
370	2	IPI00329801.11	Annexin_A5	VLTEIIASR	93.9077
371	2	IPI00033494.3	Myosin_regulatory_light_chain	GNFNYIEFTR	99.8521
372	2	IPI00176662.1	9_kDa_protein	LVQSPNSYFMDVK	99.9918
373	2	IPI00008438.1	40S_ribosomal_protein_S10	SAVPPGADKKAEAGAGSATEFQFR	92.8051
374	2	IPI00412579.5	60S_ribosomal_protein_L10a	KYDAFLASESLIK	99.9985
375	2	IPI00016801.1	Glutamate_dehydrogenase_1,_mitochondrial_precursor	MVEGFFDRGASIVEDKLVEDLR	99.9448
376	2	IPI00413728.3	Isoform_1_of_Spectrin_alpha_chain,_brain	LIQSHPESAEDLQEK	99.9789
377	2	280813	B36203_iron-responsive_element-binding_protein_(clone_10.1)_-_human	NFEGTDPTGK	94.4627
378	2	IPI00015550.6	Prothymosin_alpha	SDAAVDTSSEITTK	99.9925
379	2	IPI00176678.9	PREDICTED:_similar_to_Alcohol_dehydrogenase_class_3_chi_chain_(Alcohol_dehydrogenase_class_III_chi_chain)_(S-(hydroxymethyl)glutathione_dehydrogenase)_(Glutathione-dependent_formaldehyde_dehydrogenase)_(FDH)_isoform_1	IIGVDINKDKFAR	97.6632
380	2	IPI00005159.3	Actin-like_protein_2	CGYAGSNFPEHIFPALVGRPIIR	99.9894
381	2	IPI00216587.8	40S_ribosomal_protein_S8	ISSLLEEQFQQGK	99.9943
382	2	IPI00027497.4	Glucose-6-phosphate_isomerase	ILLANFLAQTEALMR	100
383	2	IPI00017334.1	Prohibitin	GVQDIVVGEGTHFLIPWVQKPIIFDCR	99.9985
384	2	IPI00011416.2	Delta3,5-delta2,4-dienoyl-CoA_isomerase,_mitochondrial_precursor	VIGNQSLVNELAFTAR	98.6374
385	2	34303898	KIAA0357_[Homo_sapiens]	ELANTTHDGPK	93.3813
386	2	IPI00218667.2	Stathmin-2	DLSLEEIQKKLEAAEER	99.9993
387	2	IPI00217471.2	Hemoglobin_subunit_epsilon	LLVVYPWTQR	99.9982
388	2	IPI00473011.2	Hemoglobin_subunit_delta	LLVVYPWTQR	99.9982
389	2	IPI00012345.2	Isoform_SRP55-1_of_Splicing_factor,_arginine/serine-rich_6	CSWQDLKDFMR	99.4757
390	2	IPI00002459.4	annexin_VI_isoform_2	DLEADIIGDTSGHFQK	99.7817
391	2	IPI00031288.1	Claudin-14	AILGGTLFILAGLLCMV	97.9309
392	2	IPI00397828.2	20_kDa_protein	LGGPEAGLGEYLFER	100
393	2	IPI00248321.8	PREDICTED:_similar_to_peptidylprolyl_isomerase_A_isoform_1	HTGPGILSMANAGPNTNGSQFFICTAK	99.9869
394	2	IPI00299584.3	Isoform_1_of_Tripartite_motif-containing_protein_15	RCEMKTFVSPE	97.1076
395	2	IPI00016387.4	pre-mRNA_cleavage_complex_II_protein_Pcf11	HLKNAIR	96.6689
396	2	IPI00011268.2	RNA_binding_protein_(Fragment)	SSELQAIKTELTQIK	90.955
397	2	IPI00021836.1	Isoform_1_of_Prorelaxin_H2_precursor	NKDTETINMMSEFVANL	93.3995
398	2	IPI00008529.1	60S_acidic_ribosomal_protein_P2	YVASYLLAALGGNSSPSAK	100
399	2	IPI00219155.4	60S_ribosomal_protein_L27	SHALVAGIDRYPR	99.9667
400	2	IPI00008433.3	40S_ribosomal_protein_S5	TIAECLADELINAAK	100
401	2	IPI00011913.1	Heterogeneous_nuclear_ribonucleoprotein_A0	LFIGGLNVQTSESGLR	99.9826
402	2	IPI00031522.2	Trifunctional_enzyme_subunit_alpha,_mitochondrial_precursor	MVGVPAALDMMLTGR	99.9946
403	2	IPI00148061.3	L-lactate_dehydrogenase_A-like_6A	VIGSGCNLDSAR	100
404	2	IPI00013495.1	Isoform_2_of_ATP-binding_cassette_sub-family_F_member_1	QQKQKELLK	96.0349
405	2	IPI00642673.1	ATP-binding_cassette,_sub-family_F_(GCN20),_member_1	QQKQKELLK	96.0349
406	2	16974825	A_Chain_A,_Solution_Structure_Of_Calcium-Calmodulin_N-Terminal_Domain	XDQLTEEQIAEFKEAFSLFDKDGDGTITTK	99.7566
407	2	IPI00012918.5	AT_rich_interactive_domain_5A_isoform_1	HRLTPQEGLQAPGGSLR	92.9534
408	2	IPI00288940.5	Isoform_1_of_Obscurin	EPLVVKEHEDIILTATLATPSAATVTWLK	96.9696
409	2	IPI00328587.4	ENO1P_protein	KLNVTEQEKIDKLMIEMDGTENKSK	99.9998
410	2	IPI00021924.1	Histone_H1x	NQPGKYSQLVVETIRR	94.4949
411	2	IPI00024919.3	Thioredoxin-dependent_peroxide_reductase,_mitochondrial_precursor	AFQYVETHGEVCPANWTPDSPTIKPSPAASK	99.9751
412	2	IPI00007385.5	Uncharacterized_protein_C16orf7	QMMENLVIAK	94.1048
413	2	IPI00024320.1	Putative_RNA-binding_protein_3	GFGFITFTNPEHASVAMR	99.996
414	2	IPI00413778.7	FKBP1A_protein	GVQVETISPGDGR	99.9971
415	2	IPI00009992.1	Centaurin-alpha_1	AVLELLQR	90.5456
416	2	IPI00554769.1	Mutant_GSTP1	PPYTVVYFPVRGR	99.9969
417	2	IPI00003419.1	Small_acidic_protein	TGEEDKKINEELESQYQQSMDSK	99.7591
418	2	IPI00783538.1	Zinc-finger_homeodomain_protein_4	DSGIITPEK	95.9388
419	2	IPI00220301.4	Peroxiredoxin-6	DGDSVMVLPTIPEEEAK	97.3199
420	2	IPI00017025.3	PREDICTED:_similar_to_peptidylprolyl_isomerase_A_isoform_1	GFGYKGSCFHR	99.9848
421	2	IPI00106604.4	PREDICTED:_similar_to_peptidylprolyl_isomerase_A_isoform_1	GFGYKGSCFHR	99.9848
422	2	2760897	natural_killer_cell_inhibitory_receptor_KIR2DL3_variant_[Homo_sapiens]	EGKFKDTLR	90.3039
423	2	IPI00395601.1	Synaptotagmin-10	ENVDQVSLSIAVMDYDR	94.8826
424	2	IPI00328840.8	THO_complex_subunit_4	SLGTADVHFER	99.987
425	2	IPI00216085.2	Cytochrome_c_oxidase_subunit_VIb_isoform_1	NCWQNYLDFHR	95.4378
426	2	IPI00011675.1	Isoform_Sp100-HMG_of_Nuclear_autoantigen_Sp-100	GKFEDMAKADK	99.9501
427	2	IPI00291922.2	Proteasome_subunit_alpha_type_5	ALLFGGVDEKGPQLFHMDPSGTFVQCDAR	91.3741
428	2	IPI00031556.5	Splicing_factor_U2AF_65_kDa_subunit	LFIGGLPNYLNDDQVKELLTSFGPLK	99.9985
429	2	IPI00438229.1	tripartite_motif-containing_28_protein	IVAERPGTNSTGPAPMAPPRAPGPLSK	99.9998
430	2	IPI00216298.5	Thioredoxin	CMPTFQFFK	99.9942
431	2	IPI00013826.2	Isoform_1_of_Atrial_natriuretic_peptide_clearance_receptor_precursor	AGYSK	92.9017
432	2	IPI00297779.6	T-complex_protein_1_subunit_beta	MLPTIIADNAGYDSADLVAQLR	99.9973
433	2	IPI00216125.6	SRP9_protein	PQYQTWEEFSR	99.9937
434	2	IPI00012094.1	Isoform_Long_of_Probable_ubiquitin_carboxyl-terminal_hydrolase_FAF-Y	FIIDLLLHCPSKTVR	97.2633
435	2	IPI00020984.1	Calnexin_precursor	KIPNPDFFEDLEPFR	98.9875
436	2	IPI00328319.7	Histone-binding_protein_RBBP4	ADKEAAFDDAVEER	95.1546
437	2	IPI00006510.1	Tubulin_beta-1_chain	KLAVNMVPFPR	100
438	2	IPI00010320.1	Chromobox_protein_homolog_1	IIGATDSSGELMFLMK	99.9994
439	2	IPI00550689.3	HSPC117_protein	TNLDESDVQPVKEQLAQAMFDHIPVGVGSK	99.9847
440	2	IPI00027165.3	Isoform_R-type_of_Pyruvate_kinase_isozymes_R/L	RGDLGIEIPAEKV	99.8166
441	2	IPI00017763.4	Nucleosome_assembly_protein_1-like_4	FYEEVHDLER	99.9526
442	2	IPI00029266.1	Small_nuclear_ribonucleoprotein_E	IMLKGDNITLLQSVSN	94.5771
443	2	IPI00290770.3	chaperonin_containing_TCP1,_subunit_3_isoform_b	GISDLAQHYLMR	93.5617
444	2	IPI00298237.7	Isoform_1_of_Tripeptidyl-peptidase_1_precursor	LFGGNFAHQASVAR	99.9978
445	2	IPI00216139.2	Isoform_I_of_Septin-6	KTAAELLQSQGSQAGGSQTLKR	99.9997
446	2	IPI00013769.1	Alpha-enolase,_lung_specific	YISPDQLADLYK	99.978
447	2	IPI00419237.2	leucine_aminopeptidase_3	LILADALCYAHTFNPK	99.8549
448	2	IPI00026202.1	60S_ribosomal_protein_L18a	IFAPNHVVAK	91.4152
449	2	IPI00221092.7	40S_ribosomal_protein_S16	PSKGPLQSVQVFGR	99.9638
450	2	IPI00017448.1	40S_ribosomal_protein_S21	RMGESDDSILR	99.9996
451	2	IPI00215911.2	DNA-(apurinic_or_apyrimidinic_site)_lyase	QGFGELLQAVPLADSFR	99.9176
452	2	IPI00052885.6	PREDICTED:_similar_to_60S_ribosomal_protein_L29	AQAAAPASVPAQAPK	100
453	2	IPI00174347.5	Novel_protein	AIYPNEGFLK	91.6481
454	2	IPI00022145.5	Nuclear_ubiquitous_casein_and_cyclin-dependent_kinases_substrate	LKATVTPSPVK	99.6517
455	2	IPI00218539.3	Isoform_B_of_Collagen_alpha-1(XI)_chain_precursor	GSTGFPGFPGANGEK	90.0411
456	2	IPI00008669.2	38_kDa_protein	KSDLEANVEALTQEIDFLRR	96.0333
457	2	IPI00075558.8	PREDICTED:_similar_to_60S_ribosomal_protein_L7a	NFGIGQDIQPK	95.3116
458	2	IPI00328978.2	Cathepsin_W_precursor	RAAGGVPSMGR	98.1775
459	2	IPI00008274.5	Adenylyl_cyclase-associated_protein_1	SALFAQINQGESITHALK	99.998
460	2	IPI00026271.4	40S_ribosomal_protein_S14	VKADRDESSPYAAMLAAQDVAQR	99.9679
461	2	IPI00299048.4	IQ_motif_containing_GTPase_activating_protein_2	TLETLLLPTANISDVDPAHAQHYQDVLYHAK	97.683
462	2	IPI00023748.3	Nascent_polypeptide-associated_complex_subunit_alpha	ALKNNSNDIVNAIMELTM	92.9644
463	2	IPI00006579.1	Cytochrome_c_oxidase_subunit_4_isoform_1,_mitochondrial_precursor	DHPLPEVAHVK	99.8433
464	2	IPI00022463.1	Serotransferrin_precursor	YYGYTGAFR	99.9924
465	2	IPI00465044.2	Protein_RCC2	NLGQNLWGPHR	97.1511
466	2	IPI00103525.1	paraspeckle_protein_1_isoform_alpha	NLSPVVSNELLEQAFSQFGPVEK	99.9902
467	2	IPI00024053.3	ImmunoglobulIn_superfamIly,_member_9	LILRPLTK	96.4721
468	2	IPI00219425.3	Isoform_Beta_of_Poliovirus_receptor_precursor	LLIRPVDK	96.0349
469	2	14494990	OTTHUMP00000045529_[Homo_sapiens]	RDPMAGSGGLGGGAGGGQGAGAGQGAALR	91.1723
470	2	IPI00301277.1	Heat_shock_70_kDa_protein_1L	NALESYAFNMK	99.9851
471	2	IPI00005859.1	Cytokeratin_type_II	TAAENEFVALKK	96.7101
472	2	IPI00302592.2	Filamin_A,_alpha	CSGPGLSPGMVR	90.2216
473	2	IPI00069750.1	fuse-binding_protein-interacting_repressor_isoform_a	AVTPPMPLLTPATPGGLPPAAAVAAAAATAK	99.8989
474	2	IPI00032304.1	Plastin-1	NYAVELGKNKAK	97.1504
475	2	IPI00410693.3	Isoform_1_of_Plasminogen_activator_inhibitor_1_RNA-binding_protein	TDKSSASAPDVDDPEAFPALA	99.9979
476	2	IPI00643041.2	GTP-binding_nuclear_protein_Ran	SNYNFEKPFLWLAR	99.9972
477	3	IPI00745136.2	PREDICTED:_similar_to_peptidylprolyl_isomerase_A_isoform_1	IIPGFMCQGGDFTR	87.175
478	3	IPI00045837.4	Protein_phosphatase_1,_regulatory_subunit_15B_variant	TLLSSAQPETR	86.249
479	3	IPI00644597.1	Hypothetical_protein	GAPSGGCRP	79.765
480	3	IPI00007144.1	60S_ribosomal_protein_L26-like_1	MKFNPFVTSDR	89.075
481	3	IPI00027270.1	60S_ribosomal_protein_L26	MKFNPFVTSDR	89.075
482	3	IPI00102300.3	Isoform_3_of_Platelet_glycoprotein_VI_precursor	GCDPNNPGGVSGR	89.699
483	3	IPI00419647.2	Isoform_1_of_Protein_patched_homolog_2	TADFVEAIEGAR	76.894
484	3	IPI00026174.1	Cholecystokinins_precursor	HLGALLAR	81.997
485	3	IPI00023283.3	Isoform_2_of_Titin	KVEAPPAKVSK	84.07
486	4	IPI00014186.3	Isoform_A_of_Alpha-fetoprotein_enhancer-binding_protein	EPLPADLAQ	82.365
487	4	IPI00065280.2	Protein_C21orf129	LLIPRWR	80.855
488	4	IPI00306239.4	Katanin_p80_WD40-containing_subunit_B1	QNSESERR	82.138
489	4	IPI00217952.6	Isoform_1_of_Glucosamine--fructose-6-phosphate_aminotransferase_[isomerizing]_1	RTAGDHPGR	77.86
490	4	IPI00470682.4	Arginyl_aminopeptidase-like_1	FTSVVAQDLLDSFLSFFPEL	88.265
491	4	IPI00292674.1	WD_repeat_domain_21A_isoform_2	DSHILLCLMGLAETPGCATLLP	82.922
492	4	IPI00748219.1	Similar_to_Glyceraldehyde-3-phosphate_dehydrogenase,_liver	HLHHHR	84.403
493	4	7661818	hypothetical_protein_LOC29094_[Homo_sapiens]	YPRFRVFVDGHQLFDF	76.95
494	4	IPI00087498.4	N-acetyltransferase_ESCO2	HIKPVSR	89.246
495	4	IPI00235481.2	PMFBP1_protein	MLQGELGGIMGQEPENK	80.543
496	4	IPI00292221.3	Ribosome_production_factor_1	VGIQELGPR	80.848
497	4	IPI00328285.5	Ubiquitin_carboxyl-terminal_hydrolase_20	RGLTGMKNLGNSCYMNAALQ	79.47
498	4	IPI00418497.1	Isoform_2_of_Import_inner_membrane_translocase_subunit_TIM50,_mitochondrial_precursor	RGGGALQGPR	76.635
499	4	IPI00219221.2	Galectin-7	SSLPEGIRPGTVLR	79.669
500	4	IPI00386040.1	Hypothetical_protein_DKFZp547D0916	GPIWGPSPR	89.017
501	4	IPI00025400.1	Granzyme_H_precursor	GVYIKVSHFLPW	75.989
502	4	IPI00154558.1	Zinc_finger_protein_420	GSLLTRHQR	84.707
503	4	IPI00376833.1	Mitochondrial_carrier_triple_repeat_6	KELQHRTR	78.114
504	4	IPI00178953.3	Isoform_4_of_Zinc_finger_protein_638	WMNLLLWMR	89.443
505	4	IPI00013296.2	40S_ribosomal_protein_S18	AGELTEDEVERVI	89.805
506	4	IPI00292734.4	Homeobox_protein_Hox-D9	ARFGPPGPGAQGRPAGVADGPAA	86.204
507	4	IPI00152815.6	VPPP1921	MVPPPPSR	82.259
508	4	IPI00479337.2	PLSS3001	ACGDLCVPPEQLCDFEEQC	86.576
509	4	IPI00003907.1	Isoform_1_of_Protocadherin_gamma_C5_precursor	EENGRYFSLSLMSGALAVNQ	83.178
510	4	IPI00457338.2	PREDICTED:_similar_to_60S_ribosomal_protein_L6	MPTYYLTEDVLSKLLSQGK	80.512
511	4	IPI00787593.1	PREDICTED:_similar_to_CG33300-PA	EMTANEKTTLFPAEPTENRER	78.086
512	4	IPI00016763.3	GTP-binding_protein	MPLHRSNLK	78.779
513	4	IPI00443024.1	Hypothetical_protein_FLJ26089	SPVLIAK	85.212
514	4	IPI00556589.3	PREDICTED:_similar_to_40S_ribosomal_protein_S28	NVKGPVREGDVLTLLESEREAR	83.585
515	4	IPI00027280.2	Isoform_Beta-2_of_DNA_topoisomerase_2-beta	ELDKVESQEREDVLAG	83.376
516	4	IPI00382989.2	Isoform_1_of_Protein_C7orf10	DPKGVKIIK	80.397
517	4	IPI00306523.3	zinc_finger,_matrin_type_1_isoform_1	KIGDSSVETHR	83.583
518	4	IPI00175098.6	PREDICTED:_similar_to_ribosomal_protein_L10	TKLQNKEHVIEALRR	88.827
519	4	IPI00001513.1	Isoform_1_of_Protocadherin_alpha_10_precursor	EMMYSFSSLVPPTIRRK	82.307
520	4	IPI00064892.1	Lysozyme-like_protein_4_precursor	CAKTIVKGK	85.561
521	4	IPI00018353.2	Isoform_1_of_Cohesin_subunit_SA-3	LLAGFCK	83.531
522	4	IPI00167941.1	Midasin	LEVAAAPLR	79.64
523	4	IPI00003391.4	305_kDa_protein	SPAHK	76.592
524	4	IPI00743314.1	General_vesicular_transport_factor_p115	IISNEEEEEVEENS	83.605
525	4	IPI00017423.1	Isoform_2_of_Centrosomal_protein_of_135_kDa	NLHAVVQTPGGKKR	79.684
526	4	IPI00748285.1	Similar_to_Keratin,_type_II_cytoskeletal_8	LLCMLVDLILLLFLEVLKL	87.516
527	4	IPI00306043.1	Isoform_1_of_YTH_domain_family_protein_2	NGIAGSSLPPPPIK	79.149
528	4	1877499	polyhomeotic_1_homolog_[Homo_sapiens]	GMPGTVQSGQALK	85.604
529	4	IPI00302962.1	Amphiphysin_I_variant_CT4_(Fragment)	TLKINEVETR	82.897
530	4	IPI00084684.8	PREDICTED:_similar_to_Zinc_finger_protein_469	RGSSPILSEGSL	87.516
531	4	IPI00164623.4	187_kDa_protein	AELQCPQPAAR	86.947
532	4	IPI00235647.6	PREDICTED:_similar_to_fibrillarin	GRGGGDGK	76.703
533	4	IPI00012899.1	Cytokine_receptor_common_gamma_chain_precursor	AVVISVGSMGLIISL	88.773
534	4	IPI00024502.2	Ubiquilin-4	LIFAGK	78.076
535	4	IPI00186970.5	Hypothetical_protein_RP11-293F5.5	MVVSAGPWSGEK	88.484
536	4	IPI00009032.1	Lupus_La_protein	NKEVTWEVLEGEVEKEALKK	88.827
537	4	IPI00215719.5	60S_ribosomal_protein_L18	TNRPPLSLSR	89.051
538	4	IPI00658079.1	Isoform_2_of_WD_repeat_protein_48	ELLCQDQVQVLDPNMDLRT	80.382
539	4	IPI00221285.5	ankyrin_repeat_domain_50	NMSLTLEDFQR	88.491
540	4	IPI00000201.2	Isoform_1_of_Low-density_lipoprotein_receptor-related_protein_3_precursor	GLIPP	76.212
541	4	IPI00020749.5	Isoform_2_of_Testis-expressed_protein_101_precursor	SSPPGLIVTSY	76.214
542	4	IPI00017443.3	absent_in_melanoma_1-like	HPGVGLTSGSSR	85.303
543	4	IPI00737969.2	PREDICTED:_similar_to_Protein_MICAL-3	HPPLAK	82.704
544	4	IPI00427502.1	Isoform_2_of_Protein_D11Lgp1_homolog_precursor	AEDTRLGSCPFTGSMCAHG	79.873
545	4	IPI00337741.4	Acylamino-acid-releasing_enzyme	TPLLLMLGQEDR	79.597
546	4	IPI00748026.1	Conserved_hypothetical_protein	GGMASSAGHSNGVNISR	88.383
547	4	IPI00022479.4	guanine_nucleotide_exchange_factor_p532	IDPAGLPLPQ	80.431
548	4	IPI00002353.1	KIAA1318_protein_(Fragment)	AMSTPLMGAPASGNMSTLQKTVPASGAMTTSLMT	81.021
549	4	IPI00004657.1	HLA_class_I_histocompatibility_antigen,_B-7_alpha_chain_precursor	SSGGKG	82.84
550	4	IPI00235842.2	Zinc_finger_protein_483	FRWFCYSEVAGPRK	76.251
551	4	IPI00168180.1	Isoform_1_of_Calcyphosin-2	GVAATSR	82.64
552	4	434755	KIAA0123_[Homo_sapiens]	KMAAVVLAATR	82.112
553	4	219414	arylamine_N-acetyltransferase_[Homo_sapiens]	TGMIHLLLQVTIDGTNY	80.208
554	4	IPI00219740.3	Isoform_2_of_DNA_replication_licensing_factor_MCM7	IAQPGDHVSVTGIFLPILR	82.295
555	4	IPI00012543.1	Isoform_1_of_Protocadherin_gamma_A8_precursor	LGLDPRKLAKH	86.128
556	4	IPI00304587.3	dispatched_B	RLLLALHRR	77.326
557	4	7106878	AF151078_1_HSPC244_[Homo_sapiens]	FFCGSELLLEVLTLAAFSSMDT	81.839
558	4	IPI00303120.3	Transmembrane_protein_143	EALLAHSFLAR	80.67
559	4	IPI00010433.3	DNA-binding_protein_SATB2	QLDGS	80.884
560	4	IPI00556590.1	CDNA_FLJ40085_fis,_clone_TESTI2002993	RLQAPNGLRP	80.752
561	4	IPI00001727.2	stromal_interaction_molecule_2	HITIEDLWK	84.993
562	4	IPI00644301.1	Utrophin	MAVVRTSL	82.567
563	4	IPI00024915.2	Isoform_Mitochondrial_of_Peroxiredoxin-5,_mitochondrial_precursor	LLADPTGAFGKETDLLLDDSLV	88.699
564	4	IPI00419662.2	RGPG542	LLLGLLLAAG	83.562
565	4	IPI00009904.1	Protein_disulfide-isomerase_A4_precursor	FAMEPEEFDSDTLREFV	87.937
566	4	IPI00165045.3	calcium_channel,_voltage-dependent,_alpha_1E_subunit	QQLEEQKNAPMFQR	84.506
567	4	IPI00012048.1	Nucleoside_diphosphate_kinase_A	TFIAIKPDGVQR	76.68
568	4	IPI00006980.1	Protein_C14orf166	EGLPVALDKHILGFDTGDAVLNEAAQILR	79.803
569	4	IPI00328409.4	Armadillo_repeat-containing_protein_4	SFVGGLELIVNLLK	84.822
570	4	IPI00328350.6	Niban_protein	LESVQPFLASILEELMGP	77.69
571	4	IPI00644135.1	123_kDa_protein	KQQKKELLQ	87.209
572	4	IPI00031545.2	Isoform_Long_of_Inositol_1,4,5-trisphosphate_receptor_type_2	KQKKEEILK	88.819
573	4	IPI00218936.1	Isoform_AML-1A_of_Runt-related_transcription_factor_1	HSNSPTNMGGASCSRQA	76.573
574	4	IPI00026314.1	Isoform_1_of_Gelsolin_precursor	QTQVSVLPEGGETPLFK	85.357
575	4	IPI00003449.1	Forkhead_box_protein_D1	AAAAALFPPA	81.411
576	4	IPI00217030.9	40S_ribosomal_protein_S4,_X_isoform	GIPHLVTHDAR	89.477
577	4	IPI00002521.1	ATP_synthase_coupling_factor_6,_mitochondrial_precursor	QMFGNADMNTFPTFKFEDPKFEVIEKPQA	87.249
578	4	IPI00026302.3	60S_ribosomal_protein_L31	KRNEDEDSPNKLYTLVTYVPVTTFK	85.546
579	4	IPI00552093.3	Amphoterin-induced_protein_3_precursor	LQDVPAELPAATADLDLSHNALQRLRPGW	78.8
580	4	IPI00025039.1	rRNA_2'-O-methyltransferase_fibrillarin	NVMVEPHRHEGVFICR	88.896
581	4	IPI00215914.4	ADP-ribosylation_factor_1	KEMRILMVGLDAAGK	82.588
582	4	IPI00259687.3	124_kDa_protein	GGGGGGGGAGEPGGAER	77.464
583	4	24981014	MASP1_protein_[Homo_sapiens]	SSWEDQGRAAGSTQGRK	76.705
584	4	IPI00478909.2	Similar_to_KRAB/zinc_finger_suppressor_protein_1	RADLAGAHR	78.799
585	4	IPI00166143.2	Isoform_4_of_Transcription_factor_SOX-5	QNEEGKFSHAMMDFNLSGDSDGSAGVSESR	89.919
586	4	IPI00216920.3	OTTHUMP00000030235	VEKANEAAK	88.896
587	4	IPI00002618.1	ATP-binding_cassette_sub-family_D_member_2	ILGEDS	76.338
588	4	IPI00044583.1	Isoform_1_of_Transcriptional-regulating_factor_1	YQPQPMMQHLQEQQQQ	85.239
589	4	IPI00374686.4	29_kDa_protein	RAVSREDSVKPGAHLTVK	88.36
590	4	IPI00000846.1	Isoform_1_of_Chromodomain_helicase-DNA-binding_protein_4	PVPPA	80.705
591	4	IPI00328932.5	Isoform_1_of_Vacuolar_protein_sorting_protein_36	LSKLMIKAKEMVELS	81.071
592	4	IPI00146329.3	Isoform_1_of_Uncharacterized_protein_C9orf90	SRIALNSAK	84.488
593	4	IPI00288941.1	Nuclear_receptor_coactivator_5	DPYGFGDSR	81.285
594	4	IPI00178743.4	ALMS1	AIGVPGPADQK	86.656
595	4	IPI00010270.1	Ras-related_C3_botulinum_toxin_substrate_2_precursor	LAPITYPQGLALAK	89.542
596	4	IPI00045496.1	Isoform_1_of_Ubiquitin_carboxyl-terminal_hydrolase_28	FNAEAAPTESDQ	79.811
597	4	IPI00184296.4	32_kDa_protein	WAPVGPALR	89.947
598	4	IPI00289116.2	Hypothetical_protein_FLJ23960	FFNPSIPSLGLR	80.373
599	4	IPI00021131.3	Leucine-rich_repeat-containing_G-protein_coupled_receptor_5_precursor	LAGNALTYIPK	77.956
600	4	IPI00217537.2	Isoform_1_of_Putative_Polycomb_group_protein_ASXL1	QRDGHFKK	80.855
601	4	IPI00029731.8	60S_ribosomal_protein_L35a	AIFAGYKR	80.146
602	4	IPI00025418.1	Collagen_alpha-1(VII)_chain_precursor	GQVGPPGDPGLPGR	78.381
603	4	IPI00017608.1	DnaJ_homolog_subfamily_B_member_9	NKSPDAEAK	88.328
604	4	7022010	unnamed_protein_product_[Homo_sapiens]	RNARFPR	75.43
605	4	IPI00292892.3	KIAA1403_protein_(Fragment)	RVLECPR	77.87
606	4	126376	LAMP1_HUMAN_Lysosome-associated_membrane_glycoprotein_1_precursor_(LAMP-1)_(CD107a_antigen)	MAPRSAR	86.656
607	4	IPI00024082.1	Myocyte-specific_enhancer_factor_2B	LAGEGGDPALPRPR	87.502
608	4	IPI00100630.5	Protein_ENL	EPSQNHSQGPLR	87.519
609	4	IPI00398272.4	Collagen_alpha-1(XVII)_chain	GPPGPPGAPGPAGPAGLPG	79.356
610	4	IPI00643731.1	Collagen,_type_XVII,_alpha_1	GPPGPPGAPGPAGPAGLPG	79.356
611	4	IPI00027831.1	Glutamate-rich_WD_repeat-containing_protein_1	EPFLLSGGDDGALKIWDL	80.397
612	4	IPI00217473.4	Hemoglobin_subunit_zeta	LRVDPVNFK	84.307
613	4	IPI00021812.1	Neuroblast_differentiation-associated_protein_AHNAK_(Fragment)	KMPEMNIKVP	83.095
614	4	IPI00253835.5	Isoform_1_of_Protein_C6orf170	HIAGILAR	82.856
615	4	IPI00061376.3	ELP4_protein	IGPVSSSR	85.849
616	4	IPI00445401.2	Isoform_2_of_HECT,_UBA_and_WWE_domain-containing_protein_1	SSDPLGDTASNLGSAVDELMR	80.211
617	4	IPI00032957.1	SUMO-1-conjugating_enzyme_UBC9	MLFKDDYPSSPPK	76.799
618	4	IPI00152739.3	ATH1,_acid_trehalase-like_1	DLQLFREAGGWDVVR	86.8
619	4	IPI00022431.1	Alpha-2-HS-glycoprotein_precursor	CNLLAEK	80.209
620	4	IPI00021250.3	Death-associated_protein_kinase_1	PSPLHALLR	83.562
621	4	IPI00020692.3	Isoform_1_of_Sodium_channel_protein_type_3_subunit_alpha	RESLAAIEK	76.95
622	4	IPI00004121.1	Isoform_2_of_Protein_Wnt-2b_precursor	APDGS	75.703
623	4	IPI00096899.6	DNA_replication_factor_Cdt1	QDQDTISELASCLQR	80.855
624	4	IPI00446743.1	CDNA_FLJ41197_fis,_clone_BRACE2045947	VGGVLPAPPR	82.572
625	4	IPI00183706.3	KIF19_protein_(Fragment)	QMVVLMDPME	87.513
626	4	IPI00025366.4	Citrate_synthase,_mitochondrial_precursor	VVPGYGHAVLR	77.106
627	4	IPI00289907.5	forty-two-three_domain_containing_1_isoform_1	QTGMTLNERFGILK	86.486
628	4	IPI00398922.4	Similar_to_Protein_phosphatase_1_regulatory_subunit_14B	IRGMQKLSTPQ	75.927
629	4	IPI00020985.3	E1A-associated_protein_p300	PYQVNQMPTQPQ	89.683
630	4	IPI00384507.1	WUGSC:H_248O15.1_protein_(Fragment)	MENAWNALANNE	85.995
631	4	IPI00059240.1	Insulin_gene_enhancer_protein_ISL-2	SSQLPDTPNSMVPSPV	76.534
632	4	IPI00032525.4	Conserved_hypothetical_protein	NLSFLDEDQLR	86.686
633	4	IPI00259856.4	Alpha-2,8-sialyltransferase_8F	TLRSPATAVPR	75.281
634	4	IPI00297578.4	downregulated_in_ovarian_cancer_1_isoform_1	DDLLFLLSILEGELQAR	76.493
635	4	IPI00307259.10	DnaJ_homolog_subfamily_C_member_13	QEVANSLAK	80.397
636	4	IPI00395632.4	ALK_tyrosine_kinase_receptor_precursor	VPLIIAAGGGGRA	80.431
637	4	IPI00009771.5	Lamin_B2	LQEKEELRELNDR	88.328
638	4	IPI00056494.4	60S_ribosomal_protein_L36a-like	RLECVEPNCR	88.464
639	4	IPI00445315.2	Family_with_sequence_similarity_47,_member_C	LEDAGSCEGQEKTTDEPTEPGK	84.371
640	4	IPI00374095.1	66_kDa_protein	IVVLKNDMKSR	78.426
641	4	IPI00168047.1	CDNA_FLJ35093_fis,_clone_PLACE6006137	EDVFDEMIYFLEQTD	79.629
642	4	IPI00012750.3	40S_ribosomal_protein_S25	FDKATYDKLCK	88.827
643	4	IPI00005668.4	Aldo-keto_reductase_family_1_member_C2	WVDPNSPVLLEDPVLCALAK	86.67
644	4	IPI00009521.1	Macrophage_receptor_MARCO	GAMGR	78.14
645	4	IPI00217340.2	Isoform_1_of_WW_domain-containing_protein_1	KPPFVR	79.617
646	4	IPI00030144.1	Peptidyl-prolyl_cis-trans_isomerase	IIPGFMCQGGDFTR	87.175
	Rank = Ranked by Priority, q_min
	Priority = 1-4 based on peptide ID confidence and number of sequences
	Protein_ID = IPI or GI data base number
	Annotation = Available Annotation
	Best_Sequence = Amino Acid Sequence of peptide with highest ID Confidence
	ID_Confidence = % ID Confidence of Best Sequence
	Priorities 1-4 were assigned based on quality of peptide identification and whether there are multiple amino acid sequences quantified from the same protein or not. As Higgs et al., described [32] proteins with best peptide having a confidence between 90-100 and with multiple sequences were assigned to the priority 1; proteins with best peptide having a confidence between 90-100 but without multi…
